# Supplementary material for: Network of miR396-mRNA in Tissue Differentiation in Moso Bamboo (Phyllostachys edulis)
Source: Plants (Basel). 2023 Mar 1;12(5):1103. doi: 10.3390/plants12051103 (PMC10005394; doi:10.3390/plants12051103)
Supplement: Supplementary file 1 [file plants-12-01103-s001.zip]

Archive with 6 entries (6 files):
- Figure S1.tif
- Table S1.xlsx
- Table S2.xlsx
- Table S3.xlsx
- Table S4.xlsx
- Table S5.xlsx
