# Supplementary material for: Network of miR396-mRNA in Tissue Differentiation in Moso Bamboo (Phyllostachys edulis)
Source: Plants (Basel). 2023 Mar 1;12(5):1103. doi: 10.3390/plants12051103 (PMC10005394; doi:10.3390/plants12051103)
Supplement: Supplementary file 1 [file plants-12-01103-s001.zip › Table S1.xlsx]

## Sheet: Table S1
Table S1. Five miR396s identified via small RNA sequencing using the underground thickening shoot samples of wild type (WT) Moso bamboo (Phyllostachys edulis) and its thick wall (TW) variant (P. edulis 'Pachyloen'). Three miR396s that were overexpressed (TPM > 500) throughout all stages in samples of the WT and the TW groups were written in bold. NA: not available. a: Average of the data. U: Up-r…
miRNA	Mature sequence	Chromosome	Start	End	Strand	Length (nt)	GC percentage	Precursor sequence	MFE	Targets		Expressiona (TPM)										DEmiR? (N: No; Y:Yes)	Regulation models of the target genes in 13 pairwise combinations from the WT and TW groups
												TWS1	TWS2	TWS3	TWS4	TWS5	WTS1	WTS2	WTS3	WTS4	WTS5		WTS2_vs_WTS1	WTS3_vs_WTS2	WTS4_vs_WTS3	WTS5_vs_WTS4	TWS2_vs_TWS1	TWS3_vs_TWS2	TWS4_vs_TWS3	TWS5_vs_TWS4	WTS1_vs_TWS1	WTS2_vs_TWS2	WTS3_vs_TWS3	WTS4_vs_TWS4	WTS5_vs_TWS5
ped-miR396a-5p	UCCACAGGCUUUCUUGAACUG	moso_draft_hic_scaffold_23	2410420	2410594	-	21	47.619	GCGAGCAUGCUUUCCACAGGCUUUCUUGAACUGUGAACUCGUGGGGUGGGGGUUUGUGGAAUGUGGUGGAUGGCUUCGCGUGAGUCCAAUUCUCUCUGAAUUGUGGAGCUCUCGGUUUCUCUCUUGUCAUCUCUACCUGUUGAUGGUUCAAGAAAGCCCAUGGAAACCAUGCAGC	-71.2	PH02Gene25888.t1,PH02Gene05743.t1,PH02Gene50478.t1,PH02Gene33468.t1,PH02Gene10261.t1,PH02Gene39052.t1,PH02Gene15653.t1,PH02Gene40319.t1,PH02Gene31956.t3,PH02Gene15474.t1,PH02Gene36100.t1,PH02Gene20687.t1,PH02Gene33140.t1,PH02Gene08172.t4,PH02Gene35369.t1,PH02Gene32743.t1,PH02Gene13533.t1,PH02Gene37860.t1,PH02Gene31960.t1,PH02Gene03768.t1,PH02Gene37639.t2,PH02Gene15148.t2,PH02Gene06078.t1,PH02Gene…		519.989	3083.68	512.02	601.52	994.878	4023.78	208.936	4781.75	4536.19	921.894	Y		U	D			D	U				D
ped-miR396d-5p	UUCCACAGCUUUCUUGAACUG	moso_draft_hic_scaffold_8	8398417	8398551	+	21	42.8571	AUGGCCCUCUUUGCGGUCUUCCACAGCUUUCUUGAACUGCAUCUGUAAUGGACAGCAGUACUCUUCUGGCUUCUACUUGCAAGAGUGCAGUUCAAUAAAGCUGUGGGAAAUUGCAGAGAGACCAAUUAGUCAGCU	-62.90	PH02Gene17758.t1,PH02Gene13354.t1,PH02Gene23215.t2,PH02Gene44084.t2,PH02Gene46419.t1,PH02Gene21535.t1,PH02Gene16435.t1,PH02Gene32979.t1,PH02Gene05602.t1,PH02Gene50207.t1,PH02Gene04389.t2,PH02Gene23743.t3,PH02Gene16398.t3,PH02Gene15288.t1,PH02Gene20406.t1,PH02Gene44804.t1,PH02Gene21393.t1,PH02Gene36369.t1,PH02Gene20980.t1,PH02Gene28711.t1,PH02Gene36458.t1,PH02Gene04370.t1,PH02Gene34471.t2,PH02Gene…		1676.85	4293.15	2165.23	1516.18	2700.66	6896.53	996.387	6544.86	6458.87	2518.73	Y						D	U
ped-miR396d-3p	GUUCAAUAAAGCUGUGGGAAA					21	38.0952	AUGGCCCUCUUUGCGGUCUUCCACAGCUUUCUUGAACUGCAUCUGUAAUGGACAGCAGUACUCUUCUGGCUUCUACUUGCAAGAGUGCAGUUCAAUAAAGCUGUGGGAAAUUGCAGAGAGACCAAUUAGUCAGCU		PH02Gene07216.t1,PH02Gene03672.t1,PH02Gene35121.t1,PH02Gene11140.t1,PH02Gene18034.t2,PH02Gene24589.t2,PH02Gene48356.t1,PH02Gene04486.t1,PH02Gene28438.t1,PH02Gene20383.t5,PH02Gene38063.t1,PH02Gene09496.t1,PH02Gene24474.t1,PH02Gene03828.t1,PH02Gene25847.t1,PH02Gene50097.t1,PH02Gene00948.t1,PH02Gene11102.t1,PH02Gene30280.t1,PH02Gene29004.t3,PH02Gene35931.t1,PH02Gene34594.t1,PH02Gene10011.t1,PH02Gene…		308.397	49.5754	15.2688	79.2002	0	119.294	106.131	39.3252	0	324.948	Y				U	D				U
ped-miR396e-5p	UUCCACAGCUUUCUUGAACUU	moso_draft_hic_scaffold_17	3480602	3480760	-	21	38.0952	UGCCAUGCCUUUCCACAGCUUUCUUGAACUUCUCUUGUGCCUCCCCUUCCCCGGCCACUCUCUGUCCUCUCCAUUGGUAGAGACAUGAAUGGAAGGAGAGCAGGAAGAAGAGGGUCAAGAAAGCUGUGGGAAGAAAUGACAUAACAAGGACUUUGCAUU	-66.2	PH02Gene37814.t1,PH02Gene05102.t1,PH02Gene37681.t1,PH02Gene09040.t1,PH02Gene25656.t1,PH02Gene22743.t1,PH02Gene48612.t1,PH02Gene25157.t1,PH02Gene03555.t1,PH02Gene50858.t1,PH02Gene27550.t1,PH02Gene04720.t2,PH02Gene14308.t1,PH02Gene05747.t1,PH02Gene42052.t1,PH02Gene06557.t1,PH02Gene47387.t1,PH02Gene33803.t1,PH02Gene03465.t1,PH02Gene18080.t1,PH02Gene16756.t1,PH02Gene21588.t1,PH02Gene42511.t1,PH02Gene…		1872.79	3956.16	2064.15	1283.69	2786.95	6063.27	1202.06	5754.02	6096.2	2285.23	Y						D	U
ped-miR396e-3p	GGUCAAGAAAGCUGUGGGAAG					21	52.381	UGCCAUGCCUUUCCACAGCUUUCUUGAACUUCUCUUGUGCCUCCCCUUCCCCGGCCACUCUCUGUCCUCUCCAUUGGUAGAGACAUGAAUGGAAGGAGAGCAGGAAGAAGAGGGUCAAGAAAGCUGUGGGAAGAAAUGACAUAACAAGGACUUUGCAUU		PH02Gene02330.t1,PH02Gene38647.t1,PH02Gene49643.t2,PH02Gene41220.t1,PH02Gene01902.t1,PH02Gene34601.t1,PH02Gene24206.t1,PH02Gene42720.t2,PH02Gene24301.t1,PH02Gene06138.t1,PH02Gene07894.t1,PH02Gene09287.t1,PH02Gene31688.t1,PH02Gene04996.t1,PH02Gene44353.t1,PH02Gene13429.t1,PH02Gene08676.t1,PH02Gene46320.t2,PH02Gene01319.t1,PH02Gene18079.t1,PH02Gene05428.t1,PH02Gene42633.t1,PH02Gene42515.t1,PH02Gene…		9.69662	8.7329	0	0	2.89752	4.89444	6.28692	4.27508	0	0	N
