# Supplementary material for: Network of miR396-mRNA in Tissue Differentiation in Moso Bamboo (Phyllostachys edulis)
Source: Plants (Basel). 2023 Mar 1;12(5):1103. doi: 10.3390/plants12051103 (PMC10005394; doi:10.3390/plants12051103)
Supplement: Supplementary file 1 [file plants-12-01103-s001.zip › Table S2.xlsx]

## Sheet: Table S2
Table S2. 1,285 predicted targets of seven miR396s. TF, PK and TR targets were written in bold, red and italic, respectively.
Target genes	Family of targets	miR159s
PH02Gene25888	FAR1	ped-miR396a-5p
PH02Gene05743		ped-miR396a-5p
PH02Gene50478		ped-miR396a-5p
PH02Gene33468		ped-miR396a-5p
PH02Gene10261		ped-miR396a-5p
PH02Gene39052		ped-miR396a-5p
PH02Gene15653		ped-miR396a-5p
PH02Gene40319		ped-miR396a-5p
PH02Gene31956		ped-miR396a-5p
PH02Gene15474		ped-miR396a-5p
PH02Gene36100		ped-miR396a-5p
PH02Gene20687		ped-miR396a-5p
PH02Gene33140		ped-miR396a-5p
PH02Gene08172		ped-miR396a-5p
PH02Gene35369		ped-miR396a-5p; ped-miR396d-5p; ped-miR396e-5p
PH02Gene32743		ped-miR396a-5p
PH02Gene13533		ped-miR396a-5p
PH02Gene37860		ped-miR396a-5p
PH02Gene31960		ped-miR396a-5p
PH02Gene03768	GRF	ped-miR396a-5p; ped-miR396d-5p; ped-miR396e-5p
PH02Gene37639		ped-miR396a-5p
PH02Gene15148		ped-miR396a-5p
PH02Gene06078		ped-miR396a-5p
PH02Gene31683	HB-HD-ZIP	ped-miR396a-5p
PH02Gene31978		ped-miR396a-5p
PH02Gene13409		ped-miR396a-5p
PH02Gene11493	RLK-Pelle_LRR-IX	ped-miR396a-5p; ped-miR396e-5p
PH02Gene46151		ped-miR396a-5p
PH02Gene10764	MADS-MIKC	ped-miR396a-5p
PH02Gene34883		ped-miR396a-5p
PH02Gene30193		ped-miR396a-5p
PH02Gene22589		ped-miR396a-5p
PH02Gene30999		ped-miR396a-5p
PH02Gene50277		ped-miR396a-5p
PH02Gene21051	SNF2	ped-miR396a-5p
PH02Gene09163		ped-miR396a-5p; ped-miR396d-5p; ped-miR396e-5p
PH02Gene30381		ped-miR396a-5p
PH02Gene37754		ped-miR396a-5p
PH02Gene19797		ped-miR396a-5p
PH02Gene34051		ped-miR396a-5p
PH02Gene07229	HSF	ped-miR396a-5p
PH02Gene41260		ped-miR396a-5p
PH02Gene25056		ped-miR396a-5p
PH02Gene42525		ped-miR396a-5p
PH02Gene16814		ped-miR396a-5p
PH02Gene14766		ped-miR396a-5p; ped-miR396e-5p
PH02Gene33579	GRF	ped-miR396a-5p; ped-miR396d-5p; ped-miR396e-5p
PH02Gene21483	LUG	ped-miR396a-5p
PH02Gene37316	CMGC_CK2	ped-miR396a-5p
PH02Gene06719		ped-miR396a-5p
PH02Gene32861		ped-miR396a-5p
PH02Gene29026	GRF	ped-miR396a-5p; ped-miR396d-5p; ped-miR396e-5p
PH02Gene34099		ped-miR396a-5p; ped-miR396d-5p; ped-miR396e-5p
PH02Gene38097		ped-miR396a-5p
PH02Gene24202		ped-miR396a-5p
PH02Gene24130		ped-miR396a-5p
PH02Gene41666		ped-miR396a-5p
PH02Gene47979		ped-miR396a-5p
PH02Gene16689		ped-miR396a-5p; ped-miR396d-5p; ped-miR396e-5p
PH02Gene20081		ped-miR396a-5p
PH02Gene46053		ped-miR396a-5p
PH02Gene01826		ped-miR396a-5p
PH02Gene04827		ped-miR396a-5p
PH02Gene32724		ped-miR396a-5p; ped-miR396d-5p; ped-miR396e-5p
PH02Gene16994	RLK-Pelle_LRR-XIV	ped-miR396a-5p
PH02Gene24553		ped-miR396a-5p
PH02Gene27089		ped-miR396a-5p
PH02Gene30826		ped-miR396a-5p
PH02Gene11806		ped-miR396a-5p; ped-miR396d-5p; ped-miR396e-5p
PH02Gene50814		ped-miR396a-5p
PH02Gene42358		ped-miR396a-5p
PH02Gene34187		ped-miR396a-5p
PH02Gene00590	GRF	ped-miR396a-5p; ped-miR396d-5p; ped-miR396e-5p
PH02Gene28162		ped-miR396a-5p; ped-miR396d-5p; ped-miR396e-5p
PH02Gene38301		ped-miR396a-5p
PH02Gene04437		ped-miR396a-5p
PH02Gene15948		ped-miR396a-5p
PH02Gene34658		ped-miR396a-5p
PH02Gene09252	WRKY	ped-miR396a-5p
PH02Gene24563		ped-miR396a-5p
PH02Gene46505		ped-miR396a-5p; ped-miR396d-5p; ped-miR396e-5p
PH02Gene36418		ped-miR396a-5p
PH02Gene11874		ped-miR396a-5p
PH02Gene46271		ped-miR396a-5p
PH02Gene11794		ped-miR396a-5p
PH02Gene11973		ped-miR396a-5p
PH02Gene32236		ped-miR396a-5p; ped-miR396d-5p; ped-miR396e-5p
PH02Gene26720		ped-miR396a-5p
PH02Gene17877	WNK_NRBP	ped-miR396a-5p
PH02Gene26399	GRF	ped-miR396a-5p; ped-miR396d-5p; ped-miR396e-5p
PH02Gene21276		ped-miR396a-5p
PH02Gene20190	RLK-Pelle_LRR-XIV	ped-miR396a-5p
PH02Gene42324		ped-miR396a-5p; ped-miR396d-5p; ped-miR396e-5p
PH02Gene49870	bHLH	ped-miR396a-5p
PH02Gene10639	bZIP	ped-miR396a-5p
PH02Gene32098		ped-miR396a-5p
PH02Gene47160		ped-miR396a-5p
PH02Gene28645		ped-miR396a-5p
PH02Gene32894		ped-miR396a-5p
PH02Gene01852		ped-miR396a-5p; ped-miR396d-5p
PH02Gene27036		ped-miR396a-5p; ped-miR396d-5p; ped-miR396e-5p
PH02Gene06348		ped-miR396a-5p
PH02Gene47882		ped-miR396a-5p; ped-miR396d-5p
PH02Gene14961		ped-miR396a-5p
PH02Gene42596		ped-miR396a-5p; ped-miR396d-5p; ped-miR396e-5p
PH02Gene13665		ped-miR396a-5p
PH02Gene01822		ped-miR396a-5p
PH02Gene29737		ped-miR396a-5p
PH02Gene05309		ped-miR396a-5p
PH02Gene18571		ped-miR396a-5p
PH02Gene32246		ped-miR396a-5p
PH02Gene48922		ped-miR396a-5p
PH02Gene00626		ped-miR396a-5p; ped-miR396d-5p
PH02Gene21350		ped-miR396a-5p
PH02Gene44254		ped-miR396a-5p
PH02Gene03217		ped-miR396a-5p
PH02Gene44954		ped-miR396a-5p; ped-miR396d-5p
PH02Gene16211		ped-miR396a-5p
PH02Gene02550	MADS-MIKC	ped-miR396a-5p; ped-miR396d-5p
PH02Gene02258	GRF	ped-miR396a-5p; ped-miR396d-5p; ped-miR396e-5p
PH02Gene23920		ped-miR396a-5p; ped-miR396d-5p
PH02Gene20458		ped-miR396a-5p
PH02Gene05884		ped-miR396a-5p
PH02Gene04566	bZIP	ped-miR396a-5p
PH02Gene46717		ped-miR396a-5p
PH02Gene19493		ped-miR396a-5p
PH02Gene07650	RLK-Pelle_LRR-IX	ped-miR396a-5p; ped-miR396d-5p; ped-miR396e-5p
PH02Gene28868		ped-miR396a-5p
PH02Gene06261	PHD	ped-miR396a-5p; ped-miR396d-5p; ped-miR396e-5p
PH02Gene19985		ped-miR396a-5p
PH02Gene19548		ped-miR396a-5p
PH02Gene22551		ped-miR396a-5p
PH02Gene41255		ped-miR396a-5p
PH02Gene08777	GRF	ped-miR396a-5p; ped-miR396d-5p; ped-miR396e-5p
PH02Gene12556		ped-miR396a-5p
PH02Gene22479		ped-miR396a-5p
PH02Gene25398		ped-miR396a-5p
PH02Gene08550	MADS-MIKC	ped-miR396a-5p
PH02Gene34169	GRF	ped-miR396a-5p; ped-miR396d-5p; ped-miR396e-5p
PH02Gene05520		ped-miR396a-5p
PH02Gene07255	MADS-M-type	ped-miR396a-5p
PH02Gene10190	GRF	ped-miR396a-5p; ped-miR396d-5p; ped-miR396e-5p
PH02Gene31802		ped-miR396a-5p
PH02Gene02489	HB-HD-ZIP	ped-miR396a-5p
PH02Gene40165	C2C2-DofRLK-Pelle_RLCK-VIII	ped-miR396a-5p
PH02Gene21364	HB-HD-ZIP	ped-miR396a-5p
PH02Gene45288		ped-miR396a-5p
PH02Gene43406		ped-miR396a-5p
PH02Gene33803	GRF	ped-miR396a-5p; ped-miR396d-5p; ped-miR396e-5p
PH02Gene27115		ped-miR396a-5p
PH02Gene10288		ped-miR396a-5p
PH02Gene47663		ped-miR396a-5p
PH02Gene50901		ped-miR396a-5p
PH02Gene44889		ped-miR396a-5p
PH02Gene50858		ped-miR396a-5p; ped-miR396d-5p; ped-miR396e-5p
PH02Gene22743	bZIP	ped-miR396a-5p; ped-miR396d-5p; ped-miR396e-5p
PH02Gene38679		ped-miR396a-5p
PH02Gene03555		ped-miR396a-5p; ped-miR396e-5p
PH02Gene42814		ped-miR396a-5p
PH02Gene42736		ped-miR396a-5p
PH02Gene48436	C2H2	ped-miR396a-5p
PH02Gene13138		ped-miR396a-5p
PH02Gene14667		ped-miR396a-5p
PH02Gene23407		ped-miR396a-5p
PH02Gene06385	GRF	ped-miR396a-5p; ped-miR396d-5p; ped-miR396e-5p
PH02Gene31968		ped-miR396a-5p
PH02Gene25811		ped-miR396a-5p
PH02Gene14571		ped-miR396a-5p
PH02Gene44699		ped-miR396a-5p
PH02Gene45259		ped-miR396a-5p
PH02Gene29076		ped-miR396a-5p
PH02Gene23271		ped-miR396a-5p; ped-miR396e-5p
PH02Gene23432		ped-miR396a-5p; ped-miR396d-5p; ped-miR396e-5p
PH02Gene31409		ped-miR396a-5p; ped-miR396d-5p
PH02Gene38699	GeBP	ped-miR396a-5p
PH02Gene34548		ped-miR396a-5p; ped-miR396d-5p; ped-miR396e-5p
PH02Gene31285		ped-miR396a-5p
PH02Gene50876		ped-miR396a-5p
PH02Gene25447	CAMK_CAMKL-CHK1	ped-miR396a-5p
PH02Gene22894		ped-miR396a-5p; ped-miR396d-5p
PH02Gene42375		ped-miR396a-5p
PH02Gene34115		ped-miR396a-5p
PH02Gene00371		ped-miR396a-5p
PH02Gene31147		ped-miR396a-5p
PH02Gene06203	GRF	ped-miR396a-5p; ped-miR396d-5p; ped-miR396e-5p
PH02Gene28281		ped-miR396a-5p
PH02Gene39265	MYB	ped-miR396a-5p
PH02Gene29332		ped-miR396a-5p
PH02Gene44790	RLK-Pelle_RLCK-VIII	ped-miR396a-5p
PH02Gene19742		ped-miR396a-5p; ped-miR396d-5p; ped-miR396d-3p
PH02Gene01831		ped-miR396a-5p
PH02Gene16390	LUG	ped-miR396a-5p
PH02Gene34569	bZIP	ped-miR396a-5p
PH02Gene34677	MADS-M-type	ped-miR396a-5p
PH02Gene28277		ped-miR396a-5p
PH02Gene42228		ped-miR396a-5p; ped-miR396d-5p; ped-miR396e-5p
PH02Gene14960		ped-miR396a-5p
PH02Gene03343	GRF	ped-miR396a-5p; ped-miR396d-5p; ped-miR396e-5p
PH02Gene50087	FAR1	ped-miR396a-5p
PH02Gene31550		ped-miR396a-5p
PH02Gene44084		ped-miR396a-5p; ped-miR396d-5p
PH02Gene23215	GRF	ped-miR396a-5p; ped-miR396d-5p; ped-miR396e-5p
PH02Gene41261		ped-miR396a-5p
PH02Gene32979		ped-miR396a-5p; ped-miR396d-5p; ped-miR396e-5p
PH02Gene24386		ped-miR396a-5p
PH02Gene04591		ped-miR396a-5p; ped-miR396e-5p
PH02Gene21393		ped-miR396a-5p; ped-miR396d-5p
PH02Gene23608		ped-miR396a-5p
PH02Gene04294		ped-miR396a-5p
PH02Gene21317		ped-miR396a-5p
PH02Gene06560		ped-miR396a-5p
PH02Gene11293		ped-miR396a-5p
PH02Gene45190		ped-miR396a-5p
PH02Gene10269		ped-miR396a-5p
PH02Gene02601	HB-HD-ZIP	ped-miR396a-5p
PH02Gene26381	GRF	ped-miR396a-5p; ped-miR396d-5p; ped-miR396e-5p
PH02Gene34199	GRF	ped-miR396a-5p; ped-miR396d-5p; ped-miR396e-5p
PH02Gene20858		ped-miR396a-5p
PH02Gene08815	RLK-Pelle_Extensin	ped-miR396a-5p
PH02Gene35575		ped-miR396a-5p; ped-miR396e-5p
PH02Gene16185	PHD	ped-miR396a-5p; ped-miR396d-5p; ped-miR396e-5p
PH02Gene49475	PHD	ped-miR396a-5p; ped-miR396d-5p; ped-miR396e-5p
PH02Gene48231	C3H	ped-miR396a-5p; ped-miR396d-5p; ped-miR396e-5p
PH02Gene29013		ped-miR396a-5p
PH02Gene10540		ped-miR396a-5p
PH02Gene29711		ped-miR396a-5p
PH02Gene34943		ped-miR396a-5p
PH02Gene34039		ped-miR396a-5p
PH02Gene00770		ped-miR396a-5p
PH02Gene23223		ped-miR396a-5p
PH02Gene19247		ped-miR396a-5p
PH02Gene03856		ped-miR396a-5p
PH02Gene14562		ped-miR396a-5p
PH02Gene26864		ped-miR396a-5p
PH02Gene01841		ped-miR396a-5p; ped-miR396d-5p; ped-miR396e-5p
PH02Gene03385	GRF	ped-miR396a-5p; ped-miR396d-5p; ped-miR396e-5p
PH02Gene08261		ped-miR396a-5p
PH02Gene50477		ped-miR396a-5p
PH02Gene47747	HB-WOX	ped-miR396a-5p
PH02Gene32762		ped-miR396a-5p; ped-miR396d-5p; ped-miR396e-5p
PH02Gene48598		ped-miR396a-5p
PH02Gene41005		ped-miR396a-5p; ped-miR396d-5p; ped-miR396e-5p
PH02Gene29048		ped-miR396a-5p
PH02Gene01484	GRF	ped-miR396a-5p; ped-miR396d-5p; ped-miR396e-5p
PH02Gene48718		ped-miR396a-5p; ped-miR396d-5p; ped-miR396e-5p
PH02Gene01710		ped-miR396a-5p
PH02Gene35073	RLK-Pelle_RLCK-VIII	ped-miR396a-5p
PH02Gene45762		ped-miR396a-5p
PH02Gene27090		ped-miR396a-5p
PH02Gene30082		ped-miR396a-5p; ped-miR396d-5p; ped-miR396e-5p
PH02Gene02278		ped-miR396a-5p
PH02Gene02330
PH02Gene18610		ped-miR396a-5p
PH02Gene23872		ped-miR396a-5p
PH02Gene02620	GRF	ped-miR396a-5p; ped-miR396d-5p; ped-miR396e-5p
PH02Gene28372		ped-miR396a-5p
PH02Gene35517		ped-miR396a-5p
PH02Gene15670	GRF	ped-miR396a-5p; ped-miR396d-5p; ped-miR396e-5p
PH02Gene37753	Others	ped-miR396a-5p
PH02Gene24878		ped-miR396a-5p
PH02Gene01152	WRKY	ped-miR396a-5p; ped-miR396d-3p
PH02Gene41257		ped-miR396a-5p
PH02Gene49170		ped-miR396a-5p
PH02Gene44020		ped-miR396a-5p
PH02Gene38671		ped-miR396a-5p
PH02Gene19128		ped-miR396a-5p; ped-miR396e-5p
PH02Gene22315		ped-miR396a-5p
PH02Gene17758		ped-miR396d-5p; ped-miR396e-5p
PH02Gene13354		ped-miR396d-5p
PH02Gene46419		ped-miR396d-5p
PH02Gene21535		ped-miR396d-5p; ped-miR396e-5p
PH02Gene16435	AGC_RSK-2	ped-miR396d-5p
PH02Gene05602		ped-miR396d-5p
PH02Gene50207		ped-miR396d-5p
PH02Gene04389		ped-miR396d-5p; ped-miR396e-5p
PH02Gene23743		ped-miR396d-5p; ped-miR396e-5p
PH02Gene16398		ped-miR396d-5p; ped-miR396e-5p
PH02Gene15288		ped-miR396d-5p; ped-miR396e-5p
PH02Gene20406		ped-miR396d-5p; ped-miR396e-5p
PH02Gene44804	C2C2-GATA	ped-miR396d-5p; ped-miR396e-5p
PH02Gene36369		ped-miR396d-5p; ped-miR396e-5p
PH02Gene20980		ped-miR396d-5p; ped-miR396e-5p
PH02Gene28711		ped-miR396d-5p
PH02Gene36458		ped-miR396d-5p; ped-miR396e-5p
PH02Gene04370	MYB-related	ped-miR396d-5p; ped-miR396e-5p
PH02Gene34471	PHD	ped-miR396d-5p; ped-miR396e-5p
PH02Gene08563		ped-miR396d-5p; ped-miR396e-5p
PH02Gene03058		ped-miR396d-5p
PH02Gene12913		ped-miR396d-5p; ped-miR396e-5p
PH02Gene35785		ped-miR396d-5p; ped-miR396e-5p
PH02Gene49124		ped-miR396d-5p; ped-miR396e-5p
PH02Gene17414		ped-miR396d-5p; ped-miR396e-5p
PH02Gene30281		ped-miR396d-5p; ped-miR396e-5p
PH02Gene05313		ped-miR396d-5p
PH02Gene08396		ped-miR396d-5p; ped-miR396e-5p
PH02Gene27680		ped-miR396d-5p
PH02Gene07154		ped-miR396d-5p; ped-miR396e-5p
PH02Gene14118		ped-miR396d-5p
PH02Gene05641		ped-miR396d-5p; ped-miR396e-5p
PH02Gene17947		ped-miR396d-5p
PH02Gene21747		ped-miR396d-5p
PH02Gene07249		ped-miR396d-5p
PH02Gene03378		ped-miR396d-5p; ped-miR396e-5p
PH02Gene20483		ped-miR396d-5p; ped-miR396e-5p
PH02Gene27843		ped-miR396d-5p
PH02Gene38649		ped-miR396d-5p
PH02Gene41619		ped-miR396d-5p
PH02Gene34833		ped-miR396d-5p; ped-miR396e-5p
PH02Gene08967		ped-miR396d-5p; ped-miR396e-5p
PH02Gene04141		ped-miR396d-5p; ped-miR396e-5p
PH02Gene44262		ped-miR396d-5p; ped-miR396e-5p
PH02Gene12733		ped-miR396d-5p
PH02Gene01063		ped-miR396d-5p; ped-miR396e-5p
PH02Gene11898		ped-miR396d-5p
PH02Gene18129	EIL	ped-miR396d-5p; ped-miR396e-5p
PH02Gene18744		ped-miR396d-5p; ped-miR396e-5p
PH02Gene37274		ped-miR396d-5p
PH02Gene32782		ped-miR396d-5p
PH02Gene42110		ped-miR396d-5p
PH02Gene27418		ped-miR396d-5p
PH02Gene06421		ped-miR396d-5p
PH02Gene49581		ped-miR396d-5p; ped-miR396e-5p
PH02Gene05465		ped-miR396d-5p; ped-miR396e-5p
PH02Gene03636		ped-miR396d-5p
PH02Gene20290		ped-miR396d-5p; ped-miR396e-5p
PH02Gene07721	GeBP	ped-miR396d-5p
PH02Gene29540		ped-miR396d-5p; ped-miR396e-5p
PH02Gene16472		ped-miR396d-5p
PH02Gene43307		ped-miR396d-5p; ped-miR396e-5p
PH02Gene01705		ped-miR396d-5p; ped-miR396e-5p
PH02Gene25927		ped-miR396d-5p; ped-miR396e-5p
PH02Gene24776		ped-miR396d-5p
PH02Gene36720		ped-miR396d-5p
PH02Gene02723		ped-miR396d-5p; ped-miR396e-5p
PH02Gene38406		ped-miR396d-5p
PH02Gene07571		ped-miR396d-5p; ped-miR396e-5p
PH02Gene09022		ped-miR396d-5p; ped-miR396e-5p
PH02Gene30765		ped-miR396d-5p; ped-miR396e-5p
PH02Gene04277	TUB	ped-miR396d-5p
PH02Gene03113		ped-miR396d-5p
PH02Gene35637	CMGC_CDK-PITSLRE	ped-miR396d-5p
PH02Gene15467		ped-miR396d-5p; ped-miR396e-5p
PH02Gene05772		ped-miR396d-5p
PH02Gene18530		ped-miR396d-5p
PH02Gene06527		ped-miR396d-5p
PH02Gene37813	CAMTA	ped-miR396d-5p; ped-miR396e-5p
PH02Gene28650		ped-miR396d-5p
PH02Gene31932	HB-HD-ZIP	ped-miR396d-5p
PH02Gene05018		ped-miR396d-5p
PH02Gene24840		ped-miR396d-5p
PH02Gene05893		ped-miR396d-5p
PH02Gene23673		ped-miR396d-5p; ped-miR396e-5p
PH02Gene27791		ped-miR396d-5p; ped-miR396e-5p
PH02Gene34816		ped-miR396d-5p
PH02Gene46638		ped-miR396d-5p
PH02Gene12773		ped-miR396d-5p
PH02Gene12997		ped-miR396d-5p; ped-miR396e-5p
PH02Gene29280		ped-miR396d-5p
PH02Gene08153		ped-miR396d-5p
PH02Gene20449		ped-miR396d-5p; ped-miR396e-5p
PH02Gene43874		ped-miR396d-5p
PH02Gene44998		ped-miR396d-5p; ped-miR396e-5p
PH02Gene41010		ped-miR396d-5p
PH02Gene16595		ped-miR396d-5p; ped-miR396e-5p
PH02Gene25740		ped-miR396d-5p
PH02Gene11551	TKL-Pl-1	ped-miR396d-5p
PH02Gene20085		ped-miR396d-5p; ped-miR396e-5p
PH02Gene45273		ped-miR396d-5p; ped-miR396e-5p
PH02Gene07487		ped-miR396d-5p
PH02Gene32998	bZIP	ped-miR396d-5p
PH02Gene42911		ped-miR396d-5p
PH02Gene30162		ped-miR396d-5p; ped-miR396e-5p
PH02Gene34423		ped-miR396d-5p
PH02Gene04361	C3H	ped-miR396d-5p
PH02Gene15035		ped-miR396d-5p
PH02Gene33781		ped-miR396d-5p
PH02Gene08404		ped-miR396d-5p
PH02Gene33854		ped-miR396d-5p
PH02Gene43592		ped-miR396d-5p; ped-miR396e-3p
PH02Gene06557		ped-miR396d-5p; ped-miR396e-5p
PH02Gene14308		ped-miR396d-5p; ped-miR396e-5p
PH02Gene14206		ped-miR396d-5p
PH02Gene24975	RLK-Pelle_DLSV	ped-miR396d-5p
PH02Gene04720		ped-miR396d-5p; ped-miR396e-5p
PH02Gene43364		ped-miR396d-5p
PH02Gene48612		ped-miR396d-5p; ped-miR396e-5p
PH02Gene36045		ped-miR396d-5p
PH02Gene01328		ped-miR396d-5p
PH02Gene09502		ped-miR396d-5p; ped-miR396e-5p
PH02Gene25094		ped-miR396d-5p; ped-miR396e-5p
PH02Gene33239		ped-miR396d-5p
PH02Gene41571		ped-miR396d-5p
PH02Gene33463		ped-miR396d-5p; ped-miR396e-5p
PH02Gene42449		ped-miR396d-5p
PH02Gene07822		ped-miR396d-5p; ped-miR396e-5p
PH02Gene40821		ped-miR396d-5p; ped-miR396e-5p
PH02Gene09640	RLK-Pelle_LRR-XI-1	ped-miR396d-5p; ped-miR396e-5p
PH02Gene15528	GRAS	ped-miR396d-5p
PH02Gene31638		ped-miR396d-5p; ped-miR396e-5p
PH02Gene29680		ped-miR396d-5p
PH02Gene24799	RLK-Pelle_DLSV	ped-miR396d-5p; ped-miR396e-5p
PH02Gene44434		ped-miR396d-5p
PH02Gene26174		ped-miR396d-5p
PH02Gene46909		ped-miR396d-5p; ped-miR396e-5p
PH02Gene02885		ped-miR396d-5p
PH02Gene42865		ped-miR396d-5p; ped-miR396e-5p
PH02Gene34260		ped-miR396d-5p
PH02Gene50353		ped-miR396d-5p; ped-miR396e-5p
PH02Gene40609		ped-miR396d-5p
PH02Gene32159		ped-miR396d-5p; ped-miR396e-5p
PH02Gene06566		ped-miR396d-5p
PH02Gene39910		ped-miR396d-5p; ped-miR396e-5p
PH02Gene09262		ped-miR396d-5p; ped-miR396e-5p
PH02Gene13956		ped-miR396d-5p
PH02Gene09005		ped-miR396d-5p
PH02Gene38594		ped-miR396d-5p; ped-miR396e-5p
PH02Gene37386		ped-miR396d-5p
PH02Gene39666		ped-miR396d-5p; ped-miR396e-5p
PH02Gene16912		ped-miR396d-5p; ped-miR396e-5p
PH02Gene13963		ped-miR396d-5p; ped-miR396e-5p
PH02Gene09937		ped-miR396d-5p
PH02Gene03277		ped-miR396d-5p
PH02Gene03828		ped-miR396d-5p; ped-miR396d-3p
PH02Gene13185		ped-miR396d-5p
PH02Gene48270		ped-miR396d-5p
PH02Gene43648		ped-miR396d-5p
PH02Gene29679		ped-miR396d-5p
PH02Gene22146		ped-miR396d-5p
PH02Gene03038		ped-miR396d-5p
PH02Gene10909		ped-miR396d-5p
PH02Gene30661		ped-miR396d-5p; ped-miR396e-5p
PH02Gene21363		ped-miR396d-5p; ped-miR396e-5p
PH02Gene07954		ped-miR396d-5p
PH02Gene20052		ped-miR396d-5p; ped-miR396e-5p
PH02Gene03282		ped-miR396d-5p
PH02Gene08490		ped-miR396d-5p
PH02Gene09113		ped-miR396d-5p; ped-miR396e-5p
PH02Gene35084		ped-miR396d-5p
PH02Gene26733		ped-miR396d-5p; ped-miR396e-5p
PH02Gene00274		ped-miR396d-5p; ped-miR396e-5p
PH02Gene06191		ped-miR396d-5p; ped-miR396e-5p
PH02Gene29547		ped-miR396d-5p
PH02Gene02725		ped-miR396d-5p; ped-miR396e-5p
PH02Gene18716		ped-miR396d-5p
PH02Gene20824		ped-miR396d-5p
PH02Gene38226		ped-miR396d-5p; ped-miR396e-5p
PH02Gene41477		ped-miR396d-5p
PH02Gene30374		ped-miR396d-5p; ped-miR396e-5p
PH02Gene01216		ped-miR396d-5p; ped-miR396e-5p
PH02Gene30808		ped-miR396d-5p
PH02Gene17312		ped-miR396d-5p; ped-miR396e-5p
PH02Gene45956		ped-miR396d-5p; ped-miR396e-5p
PH02Gene44858		ped-miR396d-5p
PH02Gene25305		ped-miR396d-5p; ped-miR396e-5p
PH02Gene03777	RLK-Pelle_WAK	ped-miR396d-5p; ped-miR396e-5p
PH02Gene19330		ped-miR396d-5p; ped-miR396e-5p
PH02Gene46921		ped-miR396d-5p; ped-miR396e-5p
PH02Gene45883		ped-miR396d-5p; ped-miR396e-5p
PH02Gene06389		ped-miR396d-5p
PH02Gene13417		ped-miR396d-5p; ped-miR396e-5p
PH02Gene47443		ped-miR396d-5p; ped-miR396e-5p
PH02Gene02857		ped-miR396d-5p
PH02Gene30559		ped-miR396d-5p; ped-miR396e-5p
PH02Gene24380		ped-miR396d-5p; ped-miR396e-5p
PH02Gene10834		ped-miR396d-5p
PH02Gene05739	C3H	ped-miR396d-5p
PH02Gene21450		ped-miR396d-5p; ped-miR396e-5p
PH02Gene10990		ped-miR396d-5p
PH02Gene25228	C3H	ped-miR396d-5p
PH02Gene10754		ped-miR396d-5p; ped-miR396e-5p
PH02Gene28434		ped-miR396d-5p
PH02Gene15282		ped-miR396d-5p; ped-miR396e-5p
PH02Gene44402		ped-miR396d-5p; ped-miR396e-5p
PH02Gene00267		ped-miR396d-5p; ped-miR396e-5p
PH02Gene44615		ped-miR396d-5p
PH02Gene25980		ped-miR396d-5p; ped-miR396e-5p
PH02Gene22177	C3H	ped-miR396d-5p
PH02Gene19375		ped-miR396d-5p
PH02Gene47010		ped-miR396d-5p
PH02Gene49298		ped-miR396d-5p
PH02Gene48502		ped-miR396d-5p
PH02Gene33625		ped-miR396d-5p; ped-miR396e-5p
PH02Gene31634		ped-miR396d-5p; ped-miR396e-5p
PH02Gene02604		ped-miR396d-5p; ped-miR396e-5p
PH02Gene30453	RLK-Pelle_DLSV	ped-miR396d-5p
PH02Gene06405		ped-miR396d-5p
PH02Gene18086		ped-miR396d-5p; ped-miR396e-5p
PH02Gene00677		ped-miR396d-5p
PH02Gene14518		ped-miR396d-5p
PH02Gene47823		ped-miR396d-5p
PH02Gene08549		ped-miR396d-5p
PH02Gene33810		ped-miR396d-5p; ped-miR396e-5p
PH02Gene36442		ped-miR396d-5p
PH02Gene44203		ped-miR396d-5p
PH02Gene36311		ped-miR396d-5p; ped-miR396e-5p
PH02Gene47105		ped-miR396d-5p; ped-miR396e-5p
PH02Gene13958		ped-miR396d-5p; ped-miR396e-5p
PH02Gene29183		ped-miR396d-5p; ped-miR396e-5p
PH02Gene19016		ped-miR396d-5p; ped-miR396e-5p
PH02Gene35215	B3-ARF	ped-miR396d-5p
PH02Gene25955		ped-miR396d-5p; ped-miR396e-5p
PH02Gene19475		ped-miR396d-5p
PH02Gene01074		ped-miR396d-5p; ped-miR396e-5p
PH02Gene26617		ped-miR396d-5p; ped-miR396e-5p
PH02Gene05863		ped-miR396d-5p; ped-miR396e-5p
PH02Gene47149		ped-miR396d-5p; ped-miR396e-5p
PH02Gene45452		ped-miR396d-5p
PH02Gene07388		ped-miR396d-5p
PH02Gene25533		ped-miR396d-5p
PH02Gene39902		ped-miR396d-5p
PH02Gene40332		ped-miR396d-5p; ped-miR396e-5p
PH02Gene38150	B3-ARF	ped-miR396d-5p
PH02Gene41324		ped-miR396d-5p; ped-miR396e-5p
PH02Gene41353		ped-miR396d-5p; ped-miR396d-3p
PH02Gene24832	RLK-Pelle_LRR-XI-1	ped-miR396d-5p
PH02Gene39108		ped-miR396d-5p
PH02Gene12276		ped-miR396d-5p
PH02Gene02499		ped-miR396d-5p
PH02Gene44711		ped-miR396d-5p; ped-miR396e-5p
PH02Gene02166		ped-miR396d-5p
PH02Gene04763	RLK-Pelle_LRR-V	ped-miR396d-5p
PH02Gene24567		ped-miR396d-5p; ped-miR396e-5p
PH02Gene30317		ped-miR396d-5p; ped-miR396e-5p
PH02Gene01856		ped-miR396d-5p; ped-miR396e-5p
PH02Gene27653		ped-miR396d-5p
PH02Gene43347		ped-miR396d-5p; ped-miR396e-5p
PH02Gene28282		ped-miR396d-5p
PH02Gene29669		ped-miR396d-5p
PH02Gene13335		ped-miR396d-5p; ped-miR396e-5p
PH02Gene24758		ped-miR396d-5p
PH02Gene21788		ped-miR396d-5p; ped-miR396e-5p
PH02Gene37145		ped-miR396d-5p
PH02Gene04885		ped-miR396d-5p
PH02Gene30602		ped-miR396d-5p
PH02Gene35125		ped-miR396d-5p
PH02Gene27910		ped-miR396d-5p
PH02Gene11801		ped-miR396d-5p
PH02Gene06099		ped-miR396d-5p; ped-miR396e-5p
PH02Gene13951		ped-miR396d-5p
PH02Gene35326		ped-miR396d-5p
PH02Gene28059		ped-miR396d-5p
PH02Gene41828		ped-miR396d-5p; ped-miR396e-5p
PH02Gene13589		ped-miR396d-5p; ped-miR396e-5p
PH02Gene05856		ped-miR396d-5p
PH02Gene19810		ped-miR396d-5p
PH02Gene22855		ped-miR396d-5p; ped-miR396e-5p
PH02Gene01636		ped-miR396d-5p
PH02Gene28962		ped-miR396d-5p
PH02Gene10374		ped-miR396d-5p; ped-miR396e-5p
PH02Gene08544	CAMTA	ped-miR396d-5p
PH02Gene40368		ped-miR396d-5p; ped-miR396e-5p
PH02Gene10439	CMGC_CDK-CRK7-CDK9	ped-miR396d-5p
PH02Gene42278		ped-miR396d-5p; ped-miR396e-5p
PH02Gene12403		ped-miR396d-5p
PH02Gene32202		ped-miR396d-5p; ped-miR396e-5p
PH02Gene05459		ped-miR396d-5p; ped-miR396e-5p
PH02Gene41155		ped-miR396d-5p; ped-miR396e-5p
PH02Gene48579		ped-miR396d-5p
PH02Gene17415		ped-miR396d-5p; ped-miR396e-5p
PH02Gene27667		ped-miR396d-5p
PH02Gene48723	RLK-Pelle_DLSV	ped-miR396d-5p; ped-miR396e-5p
PH02Gene06567		ped-miR396d-5p
PH02Gene18279		ped-miR396d-5p; ped-miR396e-5p
PH02Gene03123		ped-miR396d-5p
PH02Gene04955		ped-miR396d-5p
PH02Gene23141		ped-miR396d-5p; ped-miR396e-5p
PH02Gene17929		ped-miR396d-5p
PH02Gene18093		ped-miR396d-5p; ped-miR396e-5p
PH02Gene45053		ped-miR396d-5p
PH02Gene10784		ped-miR396d-5p
PH02Gene41536		ped-miR396d-5p
PH02Gene13916		ped-miR396d-5p
PH02Gene43091	SET	ped-miR396d-5p
PH02Gene28384		ped-miR396d-5p
PH02Gene16436		ped-miR396d-5p
PH02Gene08778		ped-miR396d-5p
PH02Gene26900		ped-miR396d-5p
PH02Gene45784		ped-miR396d-5p
PH02Gene22720	HB-HD-ZIP	ped-miR396d-5p
PH02Gene23659		ped-miR396d-5p; ped-miR396e-5p
PH02Gene11505		ped-miR396d-5p
PH02Gene25378		ped-miR396d-5p; ped-miR396e-5p
PH02Gene03600	C2H2	ped-miR396d-5p; ped-miR396e-5p
PH02Gene21408		ped-miR396d-5p
PH02Gene01439		ped-miR396d-5p; ped-miR396e-5p
PH02Gene40567		ped-miR396d-5p
PH02Gene28602		ped-miR396d-5p
PH02Gene20592		ped-miR396d-5p; ped-miR396e-5p
PH02Gene15033		ped-miR396d-5p
PH02Gene31474		ped-miR396d-5p; ped-miR396e-5p
PH02Gene35482	RLK-Pelle_LRR-V	ped-miR396d-5p
PH02Gene32667	MYB	ped-miR396d-5p; ped-miR396e-5p
PH02Gene40823		ped-miR396d-5p; ped-miR396e-5p
PH02Gene37076	GARP-ARR-B	ped-miR396d-5p; ped-miR396e-5p
PH02Gene04899		ped-miR396d-5p; ped-miR396e-5p
PH02Gene40313		ped-miR396d-5p
PH02Gene10537		ped-miR396d-5p
PH02Gene38403		ped-miR396d-5p; ped-miR396e-5p
PH02Gene47283		ped-miR396d-5p
PH02Gene42715		ped-miR396d-5p
PH02Gene00943		ped-miR396d-5p
PH02Gene43698		ped-miR396d-5p
PH02Gene34165		ped-miR396d-5p
PH02Gene33788		ped-miR396d-5p; ped-miR396e-5p
PH02Gene10840		ped-miR396d-5p
PH02Gene00425		ped-miR396d-5p
PH02Gene09665		ped-miR396d-5p
PH02Gene32798		ped-miR396d-5p
PH02Gene07216		ped-miR396d-3p
PH02Gene03672	CAMK_CAMKL-CHK1	ped-miR396d-3p
PH02Gene35121		ped-miR396d-3p
PH02Gene11140		ped-miR396d-3p
PH02Gene18034		ped-miR396d-3p
PH02Gene24589	RLK-Pelle_LRR-II	ped-miR396d-3p
PH02Gene48356		ped-miR396d-3p
PH02Gene04486		ped-miR396d-3p
PH02Gene28438		ped-miR396d-3p; ped-miR396e-3p
PH02Gene20383		ped-miR396d-3p
PH02Gene38063		ped-miR396d-3p
PH02Gene09496		ped-miR396d-3p
PH02Gene24474		ped-miR396d-3p
PH02Gene25847	bHLH	ped-miR396d-3p
PH02Gene50097		ped-miR396d-3p
PH02Gene00948		ped-miR396d-3p
PH02Gene11102		ped-miR396d-3p
PH02Gene30280		ped-miR396d-3p
PH02Gene29004		ped-miR396d-3p
PH02Gene35931	RLK-Pelle_LRR-XII-1	ped-miR396d-3p
PH02Gene34594		ped-miR396d-3p; ped-miR396e-3p
PH02Gene10011		ped-miR396d-3p
PH02Gene26149		ped-miR396d-3p
PH02Gene28857	bZIP	ped-miR396d-3p
PH02Gene20310		ped-miR396d-3p
PH02Gene09179		ped-miR396d-3p
PH02Gene34895		ped-miR396d-3p
PH02Gene51117		ped-miR396d-3p
PH02Gene44481		ped-miR396d-3p; ped-miR396e-5p
PH02Gene22870		ped-miR396d-3p
PH02Gene30781		ped-miR396d-3p
PH02Gene02697		ped-miR396d-3p
PH02Gene31215		ped-miR396d-3p
PH02Gene19598		ped-miR396d-3p
PH02Gene17272		ped-miR396d-3p
PH02Gene33832		ped-miR396d-3p
PH02Gene32240		ped-miR396d-3p
PH02Gene48132	RLK-Pelle_L-LEC	ped-miR396d-3p
PH02Gene38116	C3H	ped-miR396d-3p
PH02Gene13760		ped-miR396d-3p
PH02Gene38647		ped-miR396d-3p; ped-miR396e-3p
PH02Gene14359		ped-miR396d-3p
PH02Gene28567		ped-miR396d-3p
PH02Gene12656		ped-miR396d-3p
PH02Gene34413		ped-miR396d-3p
PH02Gene24298		ped-miR396d-3p
PH02Gene05428		ped-miR396d-3p; ped-miR396e-3p
PH02Gene26520		ped-miR396d-3p
PH02Gene17290	CAMK_CAMKL-CHK1	ped-miR396d-3p
PH02Gene40846		ped-miR396d-3p
PH02Gene42764		ped-miR396d-3p
PH02Gene13094	mTERF	ped-miR396d-3p
PH02Gene36691		ped-miR396d-3p
PH02Gene33229		ped-miR396d-3p
PH02Gene18606		ped-miR396d-3p
PH02Gene28496	NAK	ped-miR396d-3p
PH02Gene29831		ped-miR396d-3p
PH02Gene22734		ped-miR396d-3p
PH02Gene00108		ped-miR396d-3p
PH02Gene49751	bZIP	ped-miR396d-3p
PH02Gene11598		ped-miR396d-3p
PH02Gene48145		ped-miR396d-3p
PH02Gene27462		ped-miR396d-3p
PH02Gene47407		ped-miR396d-3p
PH02Gene48503		ped-miR396d-3p
PH02Gene13289		ped-miR396d-3p
PH02Gene25310		ped-miR396d-3p
PH02Gene33158		ped-miR396d-3p
PH02Gene24404		ped-miR396d-3p
PH02Gene39056		ped-miR396d-3p
PH02Gene41806		ped-miR396d-3p
PH02Gene26071		ped-miR396d-3p
PH02Gene02573		ped-miR396d-3p
PH02Gene40420		ped-miR396d-3p
PH02Gene12813		ped-miR396d-3p
PH02Gene14910		ped-miR396d-3p
PH02Gene21913	bHLH	ped-miR396d-3p
PH02Gene12365		ped-miR396d-3p
PH02Gene22158		ped-miR396d-3p
PH02Gene33227		ped-miR396d-3p
PH02Gene30706		ped-miR396d-3p
PH02Gene40848		ped-miR396d-3p
PH02Gene06041		ped-miR396d-3p
PH02Gene12519		ped-miR396d-3p
PH02Gene04242	CMGC_MAPK	ped-miR396d-3p; ped-miR396e-3p
PH02Gene17804		ped-miR396d-3p
PH02Gene40440		ped-miR396d-3p
PH02Gene05333		ped-miR396d-3p
PH02Gene06401		ped-miR396d-3p
PH02Gene47618		ped-miR396d-3p
PH02Gene41082	AUX/IAA	ped-miR396d-3p
PH02Gene38114	C3H	ped-miR396d-3p
PH02Gene18687		ped-miR396d-3p
PH02Gene36939	AUX/IAA	ped-miR396d-3p
PH02Gene01881	CK1_CK1-Pl	ped-miR396d-3p
PH02Gene37389		ped-miR396d-3p
PH02Gene03412		ped-miR396d-3p
PH02Gene33995		ped-miR396d-3p
PH02Gene08535		ped-miR396d-3p
PH02Gene39995		ped-miR396d-3p
PH02Gene13841		ped-miR396d-3p; ped-miR396e-3p
PH02Gene37962		ped-miR396d-3p
PH02Gene31348		ped-miR396d-3p
PH02Gene41122		ped-miR396d-3p
PH02Gene27279	RLK-Pelle_LRR-II	ped-miR396d-3p
PH02Gene45036		ped-miR396d-3p
PH02Gene37814		ped-miR396e-5p
PH02Gene05102		ped-miR396e-5p
PH02Gene37681		ped-miR396e-5p
PH02Gene09040		ped-miR396e-5p
PH02Gene25656		ped-miR396e-5p
PH02Gene25157	RLK-Pelle_LRR-III	ped-miR396e-5p
PH02Gene27550	DBP	ped-miR396e-5p
PH02Gene05747		ped-miR396e-5p
PH02Gene42052		ped-miR396e-5p
PH02Gene47387		ped-miR396e-5p
PH02Gene03465	AP2/ERF-ERF	ped-miR396e-5p
PH02Gene18080		ped-miR396e-5p
PH02Gene16756		ped-miR396e-5p
PH02Gene21588		ped-miR396e-5p
PH02Gene42511		ped-miR396e-5p
PH02Gene09643		ped-miR396e-5p
PH02Gene27861		ped-miR396e-5p
PH02Gene19746		ped-miR396e-5p
PH02Gene29866		ped-miR396e-5p
PH02Gene27630		ped-miR396e-5p
PH02Gene30769		ped-miR396e-5p
PH02Gene06830		ped-miR396e-5p
PH02Gene18407		ped-miR396e-5p
PH02Gene06744		ped-miR396e-5p
PH02Gene27269		ped-miR396e-5p
PH02Gene46881		ped-miR396e-5p
PH02Gene30533		ped-miR396e-5p
PH02Gene23036		ped-miR396e-5p
PH02Gene32745		ped-miR396e-5p
PH02Gene48410		ped-miR396e-5p
PH02Gene00137		ped-miR396e-5p
PH02Gene50034		ped-miR396e-5p
PH02Gene35371		ped-miR396e-5p
PH02Gene10582		ped-miR396e-5p
PH02Gene07349		ped-miR396e-5p
PH02Gene44406		ped-miR396e-5p
PH02Gene47111		ped-miR396e-5p
PH02Gene22286		ped-miR396e-5p
PH02Gene12522		ped-miR396e-5p
PH02Gene32456		ped-miR396e-5p
PH02Gene46947		ped-miR396e-5p
PH02Gene23401		ped-miR396e-5p
PH02Gene28741		ped-miR396e-5p
PH02Gene43905		ped-miR396e-5p
PH02Gene40159		ped-miR396e-5p
PH02Gene48247	Jumonji	ped-miR396e-5p
PH02Gene14664		ped-miR396e-5p
PH02Gene44022		ped-miR396e-5p
PH02Gene14698		ped-miR396e-5p
PH02Gene25494		ped-miR396e-5p
PH02Gene03765		ped-miR396e-5p
PH02Gene12858	TRAF	ped-miR396e-5p
PH02Gene19720		ped-miR396e-5p
PH02Gene46371		ped-miR396e-5p
PH02Gene04732	NAK	ped-miR396e-5p
PH02Gene24465	RLK-Pelle_RLCK-IV	ped-miR396e-5p
PH02Gene32229		ped-miR396e-5p
PH02Gene43365		ped-miR396e-5p
PH02Gene43317		ped-miR396e-5p
PH02Gene41918		ped-miR396e-5p
PH02Gene31799		ped-miR396e-5p
PH02Gene32553		ped-miR396e-5p
PH02Gene21160		ped-miR396e-5p
PH02Gene03640		ped-miR396e-5p
PH02Gene00127		ped-miR396e-5p
PH02Gene24564		ped-miR396e-5p
PH02Gene51017		ped-miR396e-5p
PH02Gene23281		ped-miR396e-5p
PH02Gene42327	RLK-Pelle_DLSV	ped-miR396e-5p
PH02Gene43799		ped-miR396e-5p
PH02Gene44816		ped-miR396e-5p
PH02Gene51163		ped-miR396e-5p
PH02Gene09826		ped-miR396e-5p
PH02Gene23267		ped-miR396e-5p
PH02Gene37104		ped-miR396e-5p
PH02Gene02950		ped-miR396e-5p
PH02Gene38734	RLK-Pelle_LRR-XV	ped-miR396e-5p
PH02Gene25887		ped-miR396e-5p
PH02Gene18409		ped-miR396e-5p
PH02Gene08019		ped-miR396e-5p
PH02Gene04328		ped-miR396e-5p
PH02Gene15206		ped-miR396e-5p
PH02Gene04727	NEK	ped-miR396e-5p
PH02Gene39493	TKL-Pl-4	ped-miR396e-5p
PH02Gene03812		ped-miR396e-5p
PH02Gene35713		ped-miR396e-5p
PH02Gene42326		ped-miR396e-5p
PH02Gene42060		ped-miR396e-5p
PH02Gene32974		ped-miR396e-5p
PH02Gene19130		ped-miR396e-5p
PH02Gene43893	AGC-Pl	ped-miR396e-5p
PH02Gene00462		ped-miR396e-5p
PH02Gene21176	RLK-Pelle_CR4L	ped-miR396e-5p
PH02Gene20030		ped-miR396e-5p
PH02Gene44318		ped-miR396e-5p
PH02Gene27787		ped-miR396e-5p
PH02Gene12385		ped-miR396e-5p
PH02Gene30260		ped-miR396e-5p
PH02Gene30236	EIL	ped-miR396e-5p
PH02Gene51050		ped-miR396e-5p
PH02Gene16162		ped-miR396e-5p
PH02Gene23916		ped-miR396e-5p
PH02Gene00303		ped-miR396e-5p
PH02Gene21165		ped-miR396e-5p
PH02Gene30440		ped-miR396e-5p
PH02Gene04556		ped-miR396e-5p
PH02Gene27596	PHD	ped-miR396e-5p
PH02Gene39834		ped-miR396e-5p
PH02Gene19554		ped-miR396e-5p
PH02Gene21887		ped-miR396e-5p
PH02Gene41171		ped-miR396e-5p
PH02Gene15514		ped-miR396e-5p
PH02Gene08852		ped-miR396e-5p
PH02Gene27222		ped-miR396e-5p
PH02Gene33659	RLK-Pelle_RLCK-VI	ped-miR396e-5p
PH02Gene42330		ped-miR396e-5p
PH02Gene06247		ped-miR396e-5p
PH02Gene30180		ped-miR396e-5p
PH02Gene01153		ped-miR396e-5p
PH02Gene38055	MYB-related	ped-miR396e-5p
PH02Gene26319		ped-miR396e-5p
PH02Gene10148		ped-miR396e-5p
PH02Gene24185		ped-miR396e-5p
PH02Gene29621		ped-miR396e-5p
PH02Gene12524		ped-miR396e-5p
PH02Gene23109		ped-miR396e-5p
PH02Gene12366		ped-miR396e-5p
PH02Gene16778	RLK-Pelle_DLSV	ped-miR396e-5p
PH02Gene25744		ped-miR396e-5p
PH02Gene26690		ped-miR396e-5p
PH02Gene13809		ped-miR396e-5p
PH02Gene18395		ped-miR396e-5p
PH02Gene36462		ped-miR396e-5p
PH02Gene16271		ped-miR396e-5p
PH02Gene11972		ped-miR396e-5p
PH02Gene04400		ped-miR396e-5p
PH02Gene23706		ped-miR396e-5p
PH02Gene04712		ped-miR396e-5p
PH02Gene12362		ped-miR396e-5p
PH02Gene41553	bZIP	ped-miR396e-5p
PH02Gene25200		ped-miR396e-5p
PH02Gene09308		ped-miR396e-5p
PH02Gene47729		ped-miR396e-5p
PH02Gene34534		ped-miR396e-5p
PH02Gene23368		ped-miR396e-5p
PH02Gene41590		ped-miR396e-5p
PH02Gene21476		ped-miR396e-5p
PH02Gene34601		ped-miR396e-5p; ped-miR396e-3p
PH02Gene00503		ped-miR396e-5p
PH02Gene07064	RLK-Pelle_LRR-III	ped-miR396e-5p
PH02Gene31354		ped-miR396e-5p
PH02Gene28538		ped-miR396e-5p
PH02Gene21166		ped-miR396e-5p
PH02Gene27035		ped-miR396e-5p
PH02Gene03606		ped-miR396e-5p
PH02Gene05060		ped-miR396e-5p
PH02Gene08282	RLK-Pelle_LRR-XI-1	ped-miR396e-5p
PH02Gene27059		ped-miR396e-5p
PH02Gene33603	MYB-related	ped-miR396e-5p
PH02Gene48738		ped-miR396e-5p
PH02Gene39353		ped-miR396e-5p
PH02Gene39423		ped-miR396e-5p
PH02Gene10747	Others	ped-miR396e-5p
PH02Gene16094	TKL-Pl-1	ped-miR396e-5p
PH02Gene13087		ped-miR396e-5p
PH02Gene44641		ped-miR396e-5p
PH02Gene25728		ped-miR396e-5p
PH02Gene34894		ped-miR396e-5p
PH02Gene09253		ped-miR396e-5p
PH02Gene12074		ped-miR396e-5p
PH02Gene43754		ped-miR396e-5p
PH02Gene34932	EIL	ped-miR396e-5p
PH02Gene04650		ped-miR396e-5p
PH02Gene14502		ped-miR396e-5p
PH02Gene15570		ped-miR396e-5p
PH02Gene34140		ped-miR396e-5p
PH02Gene47444	RLK-Pelle_RLCK-IV	ped-miR396e-5p
PH02Gene03617		ped-miR396e-5p
PH02Gene44037		ped-miR396e-5p
PH02Gene49010		ped-miR396e-5p
PH02Gene33122		ped-miR396e-5p
PH02Gene11302		ped-miR396e-5p
PH02Gene12641		ped-miR396e-5p
PH02Gene02598		ped-miR396e-5p
PH02Gene11623		ped-miR396e-5p
PH02Gene48968		ped-miR396e-5p
PH02Gene50754		ped-miR396e-5p
PH02Gene18951		ped-miR396e-5p
PH02Gene01635		ped-miR396e-5p
PH02Gene37719		ped-miR396e-5p
PH02Gene01958		ped-miR396e-5p
PH02Gene27202	RLK-Pelle_PERK-2	ped-miR396e-5p
PH02Gene40157		ped-miR396e-5p
PH02Gene27065		ped-miR396e-5p
PH02Gene35144		ped-miR396e-5p
PH02Gene35430		ped-miR396e-5p
PH02Gene23283		ped-miR396e-5p
PH02Gene37858		ped-miR396e-5p
PH02Gene48663		ped-miR396e-5p
PH02Gene22754		ped-miR396e-5p
PH02Gene29413		ped-miR396e-5p
PH02Gene35282		ped-miR396e-5p
PH02Gene21340	bZIP	ped-miR396e-5p
PH02Gene44568		ped-miR396e-5p
PH02Gene35852		ped-miR396e-5p
PH02Gene33607		ped-miR396e-5p
PH02Gene41737		ped-miR396e-5p
PH02Gene11342		ped-miR396e-5p
PH02Gene43671		ped-miR396e-5p
PH02Gene01730		ped-miR396e-5p
PH02Gene44382		ped-miR396e-5p
PH02Gene08350		ped-miR396e-5p
PH02Gene04776		ped-miR396e-5p
PH02Gene28147		ped-miR396e-5p
PH02Gene15198		ped-miR396e-5p
PH02Gene12862		ped-miR396e-5p
PH02Gene33460		ped-miR396e-5p
PH02Gene29235	RLK-Pelle_DLSV	ped-miR396e-5p
PH02Gene02758		ped-miR396e-5p
PH02Gene15634		ped-miR396e-5p
PH02Gene09508		ped-miR396e-5p
PH02Gene24232		ped-miR396e-5p
PH02Gene09777		ped-miR396e-5p
PH02Gene18247		ped-miR396e-5p
PH02Gene07836		ped-miR396e-5p
PH02Gene12942		ped-miR396e-5p
PH02Gene01416		ped-miR396e-5p
PH02Gene06475		ped-miR396e-5p
PH02Gene10926	LOB	ped-miR396e-5p
PH02Gene22416		ped-miR396e-5p
PH02Gene31377		ped-miR396e-5p
PH02Gene23269		ped-miR396e-5p
PH02Gene15445		ped-miR396e-5p
PH02Gene18672		ped-miR396e-5p
PH02Gene18818		ped-miR396e-5p
PH02Gene32636		ped-miR396e-5p
PH02Gene22945		ped-miR396e-5p
PH02Gene12671		ped-miR396e-5p
PH02Gene28934		ped-miR396e-5p
PH02Gene22590		ped-miR396e-5p
PH02Gene18112		ped-miR396e-5p
PH02Gene18542		ped-miR396e-5p
PH02Gene23274		ped-miR396e-5p
PH02Gene12885		ped-miR396e-5p
PH02Gene36200		ped-miR396e-5p
PH02Gene11652		ped-miR396e-5p
PH02Gene15996		ped-miR396e-5p
PH02Gene33650		ped-miR396e-5p
PH02Gene22732		ped-miR396e-5p
PH02Gene10533	RLK-Pelle_DLSV	ped-miR396e-5p
PH02Gene37058		ped-miR396e-5p
PH02Gene07919		ped-miR396e-5p
PH02Gene46329		ped-miR396e-5p
PH02Gene33905		ped-miR396e-5p
PH02Gene22937		ped-miR396e-5p
PH02Gene45711		ped-miR396e-5p
PH02Gene14325		ped-miR396e-5p
PH02Gene12108		ped-miR396e-5p
PH02Gene40926		ped-miR396e-5p
PH02Gene10618		ped-miR396e-5p
PH02Gene45717		ped-miR396e-5p
PH02Gene05232		ped-miR396e-5p
PH02Gene31678		ped-miR396e-5p
PH02Gene32003		ped-miR396e-5p
PH02Gene29870		ped-miR396e-5p
PH02Gene26028		ped-miR396e-5p
PH02Gene40428		ped-miR396e-5p
PH02Gene43845		ped-miR396e-5p
PH02Gene17532		ped-miR396e-5p
PH02Gene24655		ped-miR396e-5p
PH02Gene02173		ped-miR396e-5p
PH02Gene22940		ped-miR396e-5p
PH02Gene31721		ped-miR396e-5p
PH02Gene38145		ped-miR396e-5p
PH02Gene39096		ped-miR396e-5p
PH02Gene41783		ped-miR396e-5p
PH02Gene44890		ped-miR396e-5p
PH02Gene42722		ped-miR396e-5p
PH02Gene23451		ped-miR396e-5p
PH02Gene49817		ped-miR396e-5p
PH02Gene49643		ped-miR396e-3p
PH02Gene41220	PHD	ped-miR396e-3p
PH02Gene01902		ped-miR396e-3p
PH02Gene24206		ped-miR396e-3p
PH02Gene42720		ped-miR396e-3p
PH02Gene24301		ped-miR396e-3p
PH02Gene06138		ped-miR396e-3p
PH02Gene07894		ped-miR396e-3p
PH02Gene09287		ped-miR396e-3p
PH02Gene31688		ped-miR396e-3p
PH02Gene04996		ped-miR396e-3p
PH02Gene44353		ped-miR396e-3p
PH02Gene13429	HB-KNOX	ped-miR396e-3p
PH02Gene08676		ped-miR396e-3p
PH02Gene46320	RLK-Pelle_LRR-Xb-1	ped-miR396e-3p
PH02Gene01319		ped-miR396e-3p
PH02Gene18079		ped-miR396e-3p
PH02Gene42633		ped-miR396e-3p
PH02Gene42515		ped-miR396e-3p
PH02Gene20718		ped-miR396e-3p
PH02Gene26068		ped-miR396e-3p
PH02Gene41800		ped-miR396e-3p
PH02Gene10478		ped-miR396e-3p
PH02Gene19306		ped-miR396e-3p
PH02Gene37638		ped-miR396e-3p
PH02Gene03947	Jumonji	ped-miR396e-3p
PH02Gene47451	RLK-Pelle_LRR-III	ped-miR396e-3p
PH02Gene26637		ped-miR396e-3p
PH02Gene35100		ped-miR396e-3p
PH02Gene48300		ped-miR396e-3p
PH02Gene43208	RLK-Pelle_LRR-Xb-1	ped-miR396e-3p
PH02Gene01572		ped-miR396e-3p
PH02Gene07026		ped-miR396e-3p
PH02Gene05670	RLK-Pelle_LRR-XI-1	ped-miR396e-3p
PH02Gene08782	RLK-Pelle_LysM	ped-miR396e-3p
PH02Gene21928		ped-miR396e-3p
PH02Gene24344		ped-miR396e-3p
PH02Gene49671	Others	ped-miR396e-3p
PH02Gene16626		ped-miR396e-3p
PH02Gene49602		ped-miR396e-3p
PH02Gene18998		ped-miR396e-3p
PH02Gene17115		ped-miR396e-3p
PH02Gene20902		ped-miR396e-3p
PH02Gene21126		ped-miR396e-3p
PH02Gene12039		ped-miR396e-3p
PH02Gene14220		ped-miR396e-3p
PH02Gene43203		ped-miR396e-3p
PH02Gene23402		ped-miR396e-3p
PH02Gene01771		ped-miR396e-3p
PH02Gene08834	RLK-Pelle_SD-2b	ped-miR396e-3p
PH02Gene32091		ped-miR396e-3p
PH02Gene48460		ped-miR396e-3p
PH02Gene33937		ped-miR396e-3p
PH02Gene28733		ped-miR396e-3p
PH02Gene13132		ped-miR396e-3p
PH02Gene29988	SET	ped-miR396e-3p
PH02Gene18099		ped-miR396e-3p
PH02Gene21949	bHLH	ped-miR396e-3p
PH02Gene12398		ped-miR396e-3p
PH02Gene12746	TRAF	ped-miR396e-3p
PH02Gene44705		ped-miR396e-3p
PH02Gene23980		ped-miR396e-3p
PH02Gene31855		ped-miR396e-3p
PH02Gene20427		ped-miR396e-3p
PH02Gene46411	RLK-Pelle_LRR-XI-1	ped-miR396e-3p
PH02Gene37559		ped-miR396e-3p
PH02Gene21060		ped-miR396e-3p
PH02Gene42302		ped-miR396e-3p
PH02Gene31349		ped-miR396e-3p
PH02Gene04607		ped-miR396e-3p
PH02Gene15238		ped-miR396e-3p
PH02Gene35534		ped-miR396e-3p
PH02Gene15562		ped-miR396e-3p
PH02Gene23129		ped-miR396e-3p
PH02Gene20450		ped-miR396e-3p
PH02Gene09974		ped-miR396e-3p
PH02Gene38520		ped-miR396e-3p
PH02Gene12878		ped-miR396e-3p
PH02Gene06898		ped-miR396e-3p
PH02Gene35305		ped-miR396e-3p
PH02Gene00073	CAMK_AMPK	ped-miR396e-3p
PH02Gene34001	RLK-Pelle_L-LEC	ped-miR396e-3p
PH02Gene38759		ped-miR396e-3p
PH02Gene44438		ped-miR396e-3p
PH02Gene27199		ped-miR396e-3p
PH02Gene28587		ped-miR396e-3p
PH02Gene08329	RLK-Pelle_SD-2b	ped-miR396e-3p
PH02Gene46970	Others	ped-miR396e-3p
PH02Gene41750		ped-miR396e-3p
PH02Gene07132		ped-miR396e-3p
PH02Gene01350	CMGC_MAPK	ped-miR396e-3p
PH02Gene43122		ped-miR396e-3p
PH02Gene19178		ped-miR396e-3p
PH02Gene03857		ped-miR396e-3p
PH02Gene23556	CAMK_AMPK	ped-miR396e-3p
PH02Gene36071	PHD	ped-miR396e-3p
PH02Gene38883		ped-miR396e-3p
PH02Gene17238	bHLH	ped-miR396e-3p
PH02Gene27664		ped-miR396e-3p
PH02Gene19088		ped-miR396e-3p
PH02Gene11901		ped-miR396e-3p
PH02Gene43626		ped-miR396e-3p
PH02Gene31889		ped-miR396e-3p
PH02Gene21819		ped-miR396e-3p
PH02Gene04519	bZIP	ped-miR396e-3p
PH02Gene16700	TRAF	ped-miR396e-3p
PH02Gene36529	RLK-Pelle_LRR-II	ped-miR396e-3p
PH02Gene02707		ped-miR396e-3p
PH02Gene08978	RLK-Pelle_LRR-Xb-1	ped-miR396e-3p
PH02Gene23232		ped-miR396e-3p
PH02Gene35976		ped-miR396e-3p
PH02Gene34498		ped-miR396e-3p
PH02Gene02789		ped-miR396e-3p
PH02Gene07853	RLK-Pelle_LRR-XI-1	ped-miR396e-3p
PH02Gene29196		ped-miR396e-3p
PH02Gene47975		ped-miR396e-3p
PH02Gene22467		ped-miR396e-3p
PH02Gene35346		ped-miR396e-3p
PH02Gene30967		ped-miR396e-3p
PH02Gene46660		ped-miR396e-3p
PH02Gene05122		ped-miR396e-3p
PH02Gene35877		ped-miR396e-3p
PH02Gene28696		ped-miR396e-3p
PH02Gene20804		ped-miR396e-3p
PH02Gene27066	OFP	ped-miR396e-3p
PH02Gene32385		ped-miR396e-3p
PH02Gene41401	RLK-Pelle_LRR-XI-1	ped-miR396e-3p
PH02Gene03680		ped-miR396e-3p
PH02Gene32871	C2H2	ped-miR396e-3p
PH02Gene25751		ped-miR396e-3p
PH02Gene26303		ped-miR396e-3p
PH02Gene31890		ped-miR396e-3p
PH02Gene02787		ped-miR396e-3p
PH02Gene14058		ped-miR396e-3p
PH_newgene_1011		ped-miR396e-3p
PH_newgene_1027		ped-miR396d-3p
PH_newgene_1049		ped-miR396a-5p
PH_newgene_1058	TUB	ped-miR396e-5p; ped-miR396d-5p
PH_newgene_1061		ped-miR396d-5p
PH_newgene_1086		ped-miR396e-5p
PH_newgene_1162		ped-miR396a-5p
PH_newgene_1230		ped-miR396d-3p
PH_newgene_1300		ped-miR396e-5p; ped-miR396d-5p
PH_newgene_1426		ped-miR396e-3p
PH_newgene_1454		ped-miR396e-5p
PH_newgene_1459		ped-miR396d-3p; ped-miR396e-3p
PH_newgene_1537		ped-miR396d-5p
PH_newgene_1538		ped-miR396d-3p
PH_newgene_1551		ped-miR396a-5p
PH_newgene_157		ped-miR396e-5p; ped-miR396d-5p
PH_newgene_1677		ped-miR396d-5p
PH_newgene_173		ped-miR396e-3p
PH_newgene_1879	RLK-Pelle_SD-2b	ped-miR396e-3p
PH_newgene_1891		ped-miR396e-5p; ped-miR396a-5p
PH_newgene_1987		ped-miR396d-5p
PH_newgene_2015		ped-miR396d-3p
PH_newgene_2033		ped-miR396e-5p
PH_newgene_2160	TRAF	ped-miR396e-5p; ped-miR396d-5p
PH_newgene_2184		ped-miR396e-3p
PH_newgene_221		ped-miR396d-3p
PH_newgene_222		ped-miR396e-5p
PH_newgene_2226		ped-miR396d-3p
PH_newgene_2419		ped-miR396d-5p
PH_newgene_2448		ped-miR396e-3p
PH_newgene_2572		ped-miR396a-5p
PH_newgene_2576		ped-miR396d-3p
PH_newgene_2628		ped-miR396d-3p
PH_newgene_2666		ped-miR396d-3p
PH_newgene_2675		ped-miR396e-5p
PH_newgene_269		ped-miR396d-5p
PH_newgene_2690		ped-miR396e-3p
PH_newgene_2702		ped-miR396e-3p
PH_newgene_2768		ped-miR396e-3p
PH_newgene_2818		ped-miR396e-3p
PH_newgene_2866		ped-miR396e-3p
PH_newgene_293		ped-miR396e-5p
PH_newgene_3010		ped-miR396e-3p
PH_newgene_3030		ped-miR396d-5p
PH_newgene_3147	RLK-Pelle_LRR-XII-1	ped-miR396e-5p
PH_newgene_3233		ped-miR396d-5p
PH_newgene_325		ped-miR396e-5p
PH_newgene_3390		ped-miR396d-3p
PH_newgene_3444		ped-miR396e-3p
PH_newgene_3459		ped-miR396e-5p; ped-miR396d-5p; ped-miR396a-5p
PH_newgene_3481		ped-miR396d-3p; ped-miR396e-3p
PH_newgene_3519		ped-miR396a-5p
PH_newgene_3532		ped-miR396e-3p; ped-miR396a-5p
PH_newgene_3559		ped-miR396d-3p
PH_newgene_3585		ped-miR396a-5p
PH_newgene_3616		ped-miR396d-5p
PH_newgene_3622		ped-miR396d-3p
PH_newgene_3634		ped-miR396e-3p
PH_newgene_3662		ped-miR396e-5p; ped-miR396d-5p
PH_newgene_3729		ped-miR396e-5p
PH_newgene_3747		ped-miR396e-3p
PH_newgene_3803		ped-miR396a-5p
PH_newgene_3837		ped-miR396e-3p
PH_newgene_3874		ped-miR396e-5p
PH_newgene_3958		ped-miR396e-3p
PH_newgene_3983		ped-miR396e-5p; ped-miR396d-5p
PH_newgene_4038		ped-miR396e-3p
PH_newgene_4046		ped-miR396e-5p; ped-miR396d-5p; ped-miR396a-5p
PH_newgene_4047		ped-miR396d-5p
PH_newgene_4063		ped-miR396e-3p
PH_newgene_4115		ped-miR396e-5p
PH_newgene_4136		ped-miR396e-5p
PH_newgene_414		ped-miR396e-3p
PH_newgene_4173		ped-miR396e-3p
PH_newgene_4235		ped-miR396e-5p
PH_newgene_4236		ped-miR396e-3p
PH_newgene_4268		ped-miR396e-5p
PH_newgene_427		ped-miR396d-5p
PH_newgene_4275		ped-miR396d-5p
PH_newgene_4330		ped-miR396e-3p
PH_newgene_4370		ped-miR396e-5p; ped-miR396d-5p
PH_newgene_4393		ped-miR396e-5p
PH_newgene_4433		ped-miR396d-3p; ped-miR396e-5p; ped-miR396e-3p; ped-miR396d-5p; ped-miR396a-5p
PH_newgene_4549		ped-miR396d-5p
PH_newgene_4624		ped-miR396d-3p
PH_newgene_4655		ped-miR396a-5p
PH_newgene_4659		ped-miR396e-5p
PH_newgene_4690		ped-miR396e-5p; ped-miR396d-5p
PH_newgene_476		ped-miR396d-3p; ped-miR396e-5p; ped-miR396d-5p
PH_newgene_4775		ped-miR396e-5p
PH_newgene_4797		ped-miR396d-5p
PH_newgene_48		ped-miR396e-3p
PH_newgene_483		ped-miR396e-3p
PH_newgene_4869		ped-miR396a-5p
PH_newgene_4874		ped-miR396e-5p; ped-miR396d-5p
PH_newgene_4881		ped-miR396e-3p
PH_newgene_4894		ped-miR396d-3p
PH_newgene_4937		ped-miR396d-5p
PH_newgene_5039		ped-miR396e-3p
PH_newgene_5050		ped-miR396d-3p
PH_newgene_5094		ped-miR396e-5p
PH_newgene_511		ped-miR396e-3p
PH_newgene_5190		ped-miR396e-3p
PH_newgene_5193		ped-miR396e-5p
PH_newgene_5209		ped-miR396a-5p
PH_newgene_5231		ped-miR396d-3p
PH_newgene_5265		ped-miR396e-5p; ped-miR396d-5p
PH_newgene_5290		ped-miR396e-5p; ped-miR396d-5p
PH_newgene_5459		ped-miR396d-5p
PH_newgene_5478		ped-miR396e-3p
PH_newgene_5554		ped-miR396d-3p
PH_newgene_5602		ped-miR396e-5p
PH_newgene_5629		ped-miR396e-3p
PH_newgene_5732		ped-miR396d-3p
PH_newgene_577		ped-miR396e-5p
PH_newgene_5829		ped-miR396d-3p
PH_newgene_5861		ped-miR396d-5p
PH_newgene_5878		ped-miR396e-3p
PH_newgene_5922		ped-miR396d-5p
PH_newgene_593		ped-miR396e-3p
PH_newgene_595		ped-miR396e-3p
PH_newgene_596		ped-miR396e-5p; ped-miR396d-5p
PH_newgene_6182		ped-miR396e-3p
PH_newgene_6184		ped-miR396e-3p
PH_newgene_6198		ped-miR396d-3p
PH_newgene_6224		ped-miR396d-3p
PH_newgene_6498		ped-miR396e-5p
PH_newgene_6591		ped-miR396d-5p
PH_newgene_6614		ped-miR396e-3p; ped-miR396a-5p
PH_newgene_6686		ped-miR396e-5p
PH_newgene_6694		ped-miR396e-3p
PH_newgene_6771		ped-miR396e-3p
PH_newgene_6785		ped-miR396a-5p
PH_newgene_6812		ped-miR396d-5p
PH_newgene_6833		ped-miR396d-3p
PH_newgene_6846		ped-miR396d-5p
PH_newgene_6852		ped-miR396e-5p; ped-miR396d-5p
PH_newgene_7113		ped-miR396d-5p
PH_newgene_7144		ped-miR396d-3p
PH_newgene_7226		ped-miR396d-3p
PH_newgene_7293		ped-miR396d-5p
PH_newgene_7305		ped-miR396d-5p
PH_newgene_7427		ped-miR396a-5p
PH_newgene_7471		ped-miR396e-3p
PH_newgene_7493		ped-miR396e-5p
PH_newgene_7524		ped-miR396d-3p
PH_newgene_7577		ped-miR396e-5p
PH_newgene_7593		ped-miR396e-3p
PH_newgene_7668		ped-miR396e-5p; ped-miR396d-5p
PH_newgene_776		ped-miR396e-3p
PH_newgene_832		ped-miR396e-5p
PH_newgene_853		ped-miR396d-5p
PH_newgene_871		ped-miR396d-3p
PH_newgene_879		ped-miR396e-5p
PH_newgene_883		ped-miR396e-3p
PH_newgene_897		ped-miR396e-3p
PH_newgene_967		ped-miR396e-3p
