# Supplementary material for: Network of miR396-mRNA in Tissue Differentiation in Moso Bamboo (Phyllostachys edulis)
Source: Plants (Basel). 2023 Mar 1;12(5):1103. doi: 10.3390/plants12051103 (PMC10005394; doi:10.3390/plants12051103)
Supplement: Supplementary file 1 [file plants-12-01103-s001.zip › Table S3.xlsx]

## Sheet: Table S3
Table S3. A total of 115 miRNA-mRNA pairs composed by differentially expressed miR396s (DEmiRs) and genes (DEGs) identified. Among them, 57 miRNA-mRNA coherently expressed pairs were in bold fonts. Two miR396s were overexpressed (TPM > 1,000) throughout all stages in samples of the WT and the TW groups and they were written in red. TF, PK and TR targets were written in bold, red and italic, respe…
Combination pairs	miRAN-target	miRNA			Target				Expressions of the target genes differentially expressed at five stages in the WT and the TW groupsa											Up (U)-regulated and/or down (D)- regulation models of the target genes in 13 pairwise combinations from the WT and TW groups
		miRNA ID	Regulated		Gene ID	Gene family	Regulated		WTS1	WTS2	WTS3	WTS4	WTS5	TWS1	TWS2	TWS3	TWS4	TWS5		WTS2_vs_WTS1	WTS3_vs_WTS2	WTS4_vs_WTS3	WTS5_vs_WTS4	TWS2_vs_TWS1	TWS3_vs_TWS2	TWS4_vs_TWS3	TWS5_vs_TWS4	TWS1_vs_WTS1	TWS2_vs_WTS2	TWS3_vs_WTS3	TWS4_vs_WTS4	TWS5_vs_WTS5
TWS3_vs_TWS2	ped-miR396a-5p_PH02Gene03385	ped-miR396a-5p	D		PH02Gene03385	GRF	U		0.0894023	0.849355	2.99729	1.82054	0.59172	0.0602057	0.518851	0.620503	1.02149	1.86105						U	U					U
TWS3_vs_TWS2	ped-miR396a-5p_PH02Gene06261	ped-miR396a-5p	D		PH02Gene06261	PHD	U		0	0.343265	3.22636	4.62225	3.71372	0.0210187	0.0203857	0.302046	1.98468	2.62262				U		U	U					U
TWS3_vs_TWS2	ped-miR396a-5p_PH02Gene13533	ped-miR396a-5p	D		PH02Gene13533		D		95.3121	24.6871	5.42086	3.03605	27.9405	45.2538	41.4475	24.2947	22.4792	17.5502				D		D	D				D	D
TWS3_vs_TWS2	ped-miR396a-5p_PH02Gene31683	ped-miR396a-5p	D		PH02Gene31683	HB-HD-ZIP	U		0.11221	0.659842	1.34515	1.48912	0.227059	0.175932	0.405589	0.868418	0.249465	0.334586							U		D			U
WTS2_vs_WTS1	ped-miR396a-5p_PH02Gene00371	ped-miR396a-5p	D		PH02Gene00371		D		3.17313	0.350788	0.0958033	0.140898	0.102024	2.50889	0.277975	0.88297	0.208957	0.09071		D				D
WTS2_vs_WTS1	ped-miR396a-5p_PH02Gene01826	ped-miR396a-5p	D		PH02Gene01826		D		0.833746	1.15613	2.30259	2.46533	2.29515	1.05016	0.204732	1.0309	1.20336	1.19029		D										U		U
WTS2_vs_WTS1	ped-miR396a-5p_PH02Gene02550	ped-miR396a-5p	D		PH02Gene02550	MADS-MIKC	U		10.0494	21.1095	34.7296	22.3139	17.9097	11.1545	14.204	38.0011	28.8636	36.3128		U		D				D		U		D
WTS2_vs_WTS1	ped-miR396a-5p_PH02Gene03768	ped-miR396a-5p	D		PH02Gene03768	GRF	U		9.16181	15.1613	14.1821	12.4002	31.7318	6.03413	13.5512	16.5794	19.7514	22.3005		U
WTS2_vs_WTS1	ped-miR396a-5p_PH02Gene06385	ped-miR396a-5p	D		PH02Gene06385	GRF	U		0.361199	6.24648	9.92987	7.2245	4.87443	0.62449	3.78755	5.08331	7.95597	8.336		U		U		U						U
WTS2_vs_WTS1	ped-miR396a-5p_PH02Gene06719	ped-miR396a-5p	D		PH02Gene06719		U		1.44159	5.03337	8.17272	8.81463	5.057	1.88873	4.41245	5.07827	6.34906	6.3368		U				U
WTS2_vs_WTS1	ped-miR396a-5p_PH02Gene08777	ped-miR396a-5p	D		PH02Gene08777	GRF	U		4.40874	13.3518	22.2547	14.2116	18.5682	2.61503	16.6769	13.9759	19.2517	18.4736		U				U
WTS2_vs_WTS1	ped-miR396a-5p_PH02Gene14766	ped-miR396a-5p	D		PH02Gene14766		D		0.307682	0.631186	0.643811	0.805468	0.46007	1.17497	0.318993	0.567778	0.204197	0.221806		D											U
WTS2_vs_WTS1	ped-miR396a-5p_PH02Gene15670	ped-miR396a-5p	D		PH02Gene15670	GRF	U		0.243076	5.20327	11.0105	5.50113	3.12927	0.451893	2.32796	2.59046	7.54586	10.6869		U		U		U					U	U
WTS2_vs_WTS1	ped-miR396a-5p_PH02Gene15948	ped-miR396a-5p	D		PH02Gene15948		U		3.70413	12.9205	19.4601	18.675	9.75574	8.02134	19.1498	9.05429	12.4005	13.5733		U				U
WTS2_vs_WTS1	ped-miR396a-5p_PH02Gene20858	ped-miR396a-5p	D		PH02Gene20858		D		4.5695	4.21718	3.67924	3.50443	3.17623	7.19859	2.35245	3.42754	4.81339	3.45189		D
WTS2_vs_WTS1	ped-miR396a-5p_PH02Gene22315	ped-miR396a-5p	D		PH02Gene22315		U		3.90605	6.94551	9.72105	8.31452	9.35983	5.42516	12.815	12.2131	11.8878	8.5724		U									D
WTS2_vs_WTS1	ped-miR396a-5p_PH02Gene23920	ped-miR396a-5p	D		PH02Gene23920		U		8.35216	19.2523	31.6929	31.0205	28.1143	7.51758	17.1898	39.8122	27.1579	29.6188		U	U			U
WTS2_vs_WTS1	ped-miR396a-5p_PH02Gene29048	ped-miR396a-5p	D		PH02Gene29048		D		23.4858	10.4822	10.3234	11.7729	9.6422	24.8164	10.3742	8.33967	9.35705	9.12562		D				D
WTS2_vs_WTS1	ped-miR396a-5p_PH02Gene33579	ped-miR396a-5p	D		PH02Gene33579	GRF	U		0.21719	13.2714	20.3467	25.8965	14.6958	1.16471	8.82119	9.50831	15.9069	12.852		U				U
WTS2_vs_WTS1	ped-miR396a-5p_PH02Gene33803	ped-miR396a-5p	D		PH02Gene33803	GRF	U		0.907083	14.0104	34.7437	24.2904	12.6115	1.25975	5.49787	12.1671	22.3375	27.1336		U		U		U					U	U
WTS2_vs_WTS1	ped-miR396a-5p_PH02Gene34199	ped-miR396a-5p	D		PH02Gene34199	GRF	U		1.12479	24.8619	24.0254	28.0114	10.3393	2.56634	8.26233	16.8516	24.8207	18.9794		U		U		U					U
WTS2_vs_WTS1	ped-miR396a-5p_PH02Gene34943	ped-miR396a-5p	D		PH02Gene34943		D		148.569	15.1327	5.45316	6.22438	54.4652	177.084	25.7763	25.7669	37.8806	6.40895		D		D		D						D
WTS2_vs_WTS1	ped-miR396a-5p_PH02Gene36100	ped-miR396a-5p	D		PH02Gene36100		U		10.6778	18.5876	21.2555	18.2273	14.0007	9.19307	21.089	17.392	19.2835	17.6225		U
WTS2_vs_WTS1	ped-miR396a-5p_PH02Gene37639	ped-miR396a-5p	D		PH02Gene37639		D		8.91575	4.00918	2.15126	2.14382	2.36459	8.19538	2.64563	2.8858	2.0666	2.2349		D				D						D
WTS2_vs_WTS1	ped-miR396a-5p_PH02Gene40165	ped-miR396a-5p	D		PH02Gene40165	C2C2-Dof/RLK-Pelle_RLCK-VIII	D		1.60451	1.3211	1.05586	1.11573	1.54928	2.08246	0.888488	1.09494	1.25084	1.84478		D
WTS2_vs_WTS1	ped-miR396a-5p_PH02Gene42525	ped-miR396a-5p	D		PH02Gene42525		U		3.25039	42.0283	65.6291	58.7255	37.1235	5.83527	45.2021	46.2986	51.563	51.3826		U		U		U						U
WTS2_vs_WTS1	ped-miR396d-5p_PH02Gene00274	ped-miR396d-5p	D		PH02Gene00274		D		2.88444	0.234323	0.576075	3.64268	2.51267	5.65875	0.395591	0.266466	0.074552	0.234379		D				D		U					U	U
WTS2_vs_WTS1	ped-miR396d-5p_PH02Gene01063	ped-miR396d-5p	D		PH02Gene01063		D		1.77076	0.915187	0.592765	0.80727	0.844827	2.5638	0.85202	0.903758	0.579613	0.557654		D				D
WTS2_vs_WTS1	ped-miR396d-5p_PH02Gene01328	ped-miR396d-5p	D		PH02Gene01328		U		10.9157	17.245	3.44923	9.46276	6.64663	4.02194	17.3313	10.5699	7.69677	9.8006		U					D	U				D
WTS2_vs_WTS1	ped-miR396d-5p_PH02Gene02550	ped-miR396d-5p	D		PH02Gene02550	MADS-MIKC	U		10.0494	21.1095	34.7296	22.3139	17.9097	11.1545	14.204	38.0011	28.8636	36.3128		U		D				D		U		D
WTS2_vs_WTS1	ped-miR396d-5p_PH02Gene02857	ped-miR396d-5p	D		PH02Gene02857		D		1.74517	0.710474	0.498592	0.544725	0.669878	1.62427	0.691298	0.602461	0.624716	0.576619		D				D
WTS2_vs_WTS1	ped-miR396d-5p_PH02Gene03600	ped-miR396d-5p	D		PH02Gene03600	C2H2	U		2.17247	5.36038	6.12196	6.91966	4.75315	2.23513	5.71451	5.24056	5.58094	7.04832		U				U
WTS2_vs_WTS1	ped-miR396d-5p_PH02Gene03768	ped-miR396d-5p	D		PH02Gene03768	GRF	U		9.16181	15.1613	14.1821	12.4002	31.7318	6.03413	13.5512	16.5794	19.7514	22.3005		U
WTS2_vs_WTS1	ped-miR396d-5p_PH02Gene04361	ped-miR396d-5p	D		PH02Gene04361	C3H	D		8.95809	8.20664	2.85553	5.79822	13.6079	53.475	10.1003	14.682	4.93931	7.15658		D								D
WTS2_vs_WTS1	ped-miR396d-5p_PH02Gene06385	ped-miR396d-5p	D		PH02Gene06385	GRF	U		0.361199	6.24648	9.92987	7.2245	4.87443	0.62449	3.78755	5.08331	7.95597	8.336		U		U		U						U
WTS2_vs_WTS1	ped-miR396d-5p_PH02Gene07487	ped-miR396d-5p	D		PH02Gene07487		U		0.569935	4.61396	9.63238	8.6559	6.04316	1.03696	6.48514	5.64461	5.57785	7.93643		U				U
WTS2_vs_WTS1	ped-miR396d-5p_PH02Gene08396	ped-miR396d-5p	D		PH02Gene08396		D		8.4482	2.91351	2.81728	2.65621	3.07229	8.67806	2.14384	2.42024	2.56156	2.8478		D				D
WTS2_vs_WTS1	ped-miR396d-5p_PH02Gene08777	ped-miR396d-5p	D		PH02Gene08777	GRF	U		4.40874	13.3518	22.2547	14.2116	18.5682	2.61503	16.6769	13.9759	19.2517	18.4736		U				U
WTS2_vs_WTS1	ped-miR396d-5p_PH02Gene12733	ped-miR396d-5p	D		PH02Gene12733		U		0.210135	4.07187	8.60836	7.03042	3.56911	0.764542	3.41155	4.17738	6.05051	6.73687		U		U		U						U
WTS2_vs_WTS1	ped-miR396d-5p_PH02Gene14518	ped-miR396d-5p	D		PH02Gene14518		D		77.1454	34.9483	32.8015	24.6251	22.3126	79.3756	36.863	32.3725	26.9851	32.1796		D				D
WTS2_vs_WTS1	ped-miR396d-5p_PH02Gene15528	ped-miR396d-5p	D		PH02Gene15528	GRAS	D		2.65367	0.485823	0.605758	0.461564	0.318685	4.14715	0.693645	1.11126	0.385564	0.209388		D				D
WTS2_vs_WTS1	ped-miR396d-5p_PH02Gene15670	ped-miR396d-5p	D		PH02Gene15670	GRF	U		0.243076	5.20327	11.0105	5.50113	3.12927	0.451893	2.32796	2.59046	7.54586	10.6869		U		U		U					U	U
WTS2_vs_WTS1	ped-miR396d-5p_PH02Gene23920	ped-miR396d-5p	D		PH02Gene23920		U		8.35216	19.2523	31.6929	31.0205	28.1143	7.51758	17.1898	39.8122	27.1579	29.6188		U	U			U
WTS2_vs_WTS1	ped-miR396d-5p_PH02Gene25740	ped-miR396d-5p	D		PH02Gene25740		U		3.31577	20.7316	32.7631	29.9949	25.6525	4.0861	17.0494	14.5848	20.1155	22.134		U				U
WTS2_vs_WTS1	ped-miR396d-5p_PH02Gene27667	ped-miR396d-5p	D		PH02Gene27667		U		7.20261	27.1325	44.7934	30.5524	24.125	10.8001	26.4099	22.755	28.5937	32.488		U				U
WTS2_vs_WTS1	ped-miR396d-5p_PH02Gene28650	ped-miR396d-5p	D		PH02Gene28650		D		13.0825	9.40193	6.85696	5.99693	8.40375	16.2385	7.74129	7.75534	8.95205	7.54695		D
WTS2_vs_WTS1	ped-miR396d-5p_PH02Gene30808	ped-miR396d-5p	D		PH02Gene30808		D		14.0571	9.16593	8.96712	8.97884	9.99708	20.0495	8.92164	15.5634	7.40685	8.89705		D
WTS2_vs_WTS1	ped-miR396d-5p_PH02Gene33579	ped-miR396d-5p	D		PH02Gene33579	GRF	U		0.21719	13.2714	20.3467	25.8965	14.6958	1.16471	8.82119	9.50831	15.9069	12.852		U				U
WTS2_vs_WTS1	ped-miR396d-5p_PH02Gene33803	ped-miR396d-5p	D		PH02Gene33803	GRF	U		0.907083	14.0104	34.7437	24.2904	12.6115	1.25975	5.49787	12.1671	22.3375	27.1336		U		U		U					U	U
WTS2_vs_WTS1	ped-miR396d-5p_PH02Gene34199	ped-miR396d-5p	D		PH02Gene34199	GRF	U		1.12479	24.8619	24.0254	28.0114	10.3393	2.56634	8.26233	16.8516	24.8207	18.9794		U		U		U					U
WTS2_vs_WTS1	ped-miR396d-5p_PH02Gene45452	ped-miR396d-5p	D		PH02Gene45452		U		2.70879	16.0633	24.2981	31.4072	19.5974	2.44605	8.30002	14.3612	18.7581	25.6825		U				U					U
WTS2_vs_WTS1	ped-miR396d-5p_PH02Gene45784	ped-miR396d-5p	D		PH02Gene45784		U		1.95374	2.0012	2.01469	2.1086	3.16218	0.985967	2.75774	2.54441	2.38865	2.53427		U								U
WTS2_vs_WTS1	ped-miR396d-5p_PH02Gene49298	ped-miR396d-5p	D		PH02Gene49298		D		1.20396	0.586566	0.34441	0.36788	0.308863	1.31881	0.536324	0.488992	0.306284	0.308117		D				D
WTS3_vs_WTS2	ped-miR396a-5p_PH02Gene23920	ped-miR396a-5p	U		PH02Gene23920		U		8.35216	19.2523	31.6929	31.0205	28.1143	7.51758	17.1898	39.8122	27.1579	29.6188		U	U			U
WTS3_vs_WTS2	ped-miR396d-5p_PH02Gene03113	ped-miR396d-5p	U		PH02Gene03113		U		4.80527	5.97856	7.09316	5.5656	6.16903	3.77974	6.54495	10.9391	7.0871	6.51671			U	D								D
WTS3_vs_WTS2	ped-miR396d-5p_PH02Gene06389	ped-miR396d-5p	U		PH02Gene06389		U		0.95329	4.22235	5.34704	6.851	6.61679	0.891591	1.74797	3.09046	4.4992	8.8295			U			U					U
WTS3_vs_WTS2	ped-miR396d-5p_PH02Gene23920	ped-miR396d-5p	U		PH02Gene23920		U		8.35216	19.2523	31.6929	31.0205	28.1143	7.51758	17.1898	39.8122	27.1579	29.6188		U	U			U
WTS3_vs_WTS2	ped-miR396d-5p_PH02Gene36442	ped-miR396d-5p	U		PH02Gene36442		U		14.4984	21.82	30.8323	33.2864	31.8608	13.7287	18.9198	39.4136	37.2673	37.3309			U
WTS3_vs_WTS2	ped-miR396d-5p_PH02Gene43347	ped-miR396d-5p	U		PH02Gene43347		D		8.17409	6.75175	4.79996	4.32831	4.06255	10.951	9.81423	6.38362	3.82993	3.38605			D			D					D
TWS2_vs_WTS2	ped-miR396a-5p_PH02Gene04294	ped-miR396a-5p	U		PH02Gene04294		D		1.26706	1.02166	0.872904	1.42256	1.47321	3.71151	1.96286	4.27132	0.958427	1.65636											D
TWS2_vs_WTS2	ped-miR396a-5p_PH02Gene13533	ped-miR396a-5p	U		PH02Gene13533		D		95.3121	24.6871	5.42086	3.03605	27.9405	45.2538	41.4475	24.2947	22.4792	17.5502				D		D	D				D	D
TWS2_vs_WTS2	ped-miR396a-5p_PH02Gene15670	ped-miR396a-5p	U		PH02Gene15670	GRF	U		0.243076	5.20327	11.0105	5.50113	3.12927	0.451893	2.32796	2.59046	7.54586	10.6869		U		U		U					U	U
TWS2_vs_WTS2	ped-miR396a-5p_PH02Gene18571	ped-miR396a-5p	U		PH02Gene18571		U		9.49446	22.3798	21.768	24.1963	19.6731	9.4437	11.1778	14.4022	18.0553	22.3222						U					U
TWS2_vs_WTS2	ped-miR396a-5p_PH02Gene22315	ped-miR396a-5p	U		PH02Gene22315		D		3.90605	6.94551	9.72105	8.31452	9.35983	5.42516	12.815	12.2131	11.8878	8.5724		U									D
TWS2_vs_WTS2	ped-miR396a-5p_PH02Gene29711	ped-miR396a-5p	U		PH02Gene29711		U		0	0.522698	0.0249127	0.078839	0.048875	0.00936967	0.00163867	0.647589	0.748354	1.45264						U	D				U			D
TWS2_vs_WTS2	ped-miR396a-5p_PH02Gene32743	ped-miR396a-5p	U		PH02Gene32743		U		0.0603993	2.07213	3.91047	3.65043	1.95527	0.34126	1.02391	1.96878	2.35753	2.67134						U					U
TWS2_vs_WTS2	ped-miR396a-5p_PH02Gene33803	ped-miR396a-5p	U		PH02Gene33803	GRF	U		0.907083	14.0104	34.7437	24.2904	12.6115	1.25975	5.49787	12.1671	22.3375	27.1336		U		U		U					U	U
TWS2_vs_WTS2	ped-miR396a-5p_PH02Gene44699	ped-miR396a-5p	U		PH02Gene44699		U		0.206771	1.49297	2.2286	2.73102	2.50927	0.166066	0.223486	0.571931	1.55977	2.82801						U					U	U
TWS2_vs_WTS2	ped-miR396a-5p_PH02Gene23215	ped-miR396a-5p	U		PH02Gene23215	GRF	U		3.96078	12.7138	14.7551	11.7227	11.8939	4.16106	6.62175	10.8944	14.2756	16.0171						U					U
TWS2_vs_WTS2	ped-miR396a-5p_PH02Gene34199	ped-miR396a-5p	U		PH02Gene34199	GRF	U		1.12479	24.8619	24.0254	28.0114	10.3393	2.56634	8.26233	16.8516	24.8207	18.9794		U		U		U					U
TWS3_vs_WTS3	ped-miR396a-5p_PH02Gene01826	ped-miR396a-5p	D		PH02Gene01826		U		0.833746	1.15613	2.30259	2.46533	2.29515	1.05016	0.204732	1.0309	1.20336	1.19029		D										U		U
TWS3_vs_WTS3	ped-miR396a-5p_PH02Gene02258	ped-miR396a-5p	D		PH02Gene02258	GRF	D		9.87308	9.70116	5.48294	7.94266	13.577	10.3221	10.8593	8.84113	9.80439	7.70467												D
TWS3_vs_WTS3	ped-miR396a-5p_PH02Gene02550	ped-miR396a-5p	D		PH02Gene02550	MADS-MIKC	D		10.0494	21.1095	34.7296	22.3139	17.9097	11.1545	14.204	38.0011	28.8636	36.3128		U		D				D		U		D
TWS3_vs_WTS3	ped-miR396a-5p_PH02Gene02601	ped-miR396a-5p	D		PH02Gene02601	HB-HD-ZIP	U		0.415831	0.570961	0.914171	1.16189	0.231334	0.17681	0.418084	0.633363	0.294376	0.234907									D			U
TWS3_vs_WTS3	ped-miR396a-5p_PH02Gene02620	ped-miR396a-5p	D		PH02Gene02620	GRF	U		0.323497	1.84609	2.18014	1.23768	1.10878	0.462502	1.56502	0.72085	1.4629	2.18887						U						U
TWS3_vs_WTS3	ped-miR396a-5p_PH02Gene03217	ped-miR396a-5p	D		PH02Gene03217		U		2.63367	17.9164	28.5587	18.4312	9.60084	4.20924	8.92924	9.36782	20.4668	21.9622				U		U						U
TWS3_vs_WTS3	ped-miR396a-5p_PH02Gene03385	ped-miR396a-5p	D		PH02Gene03385	GRF	U		0.0894023	0.849355	2.99729	1.82054	0.59172	0.0602057	0.518851	0.620503	1.02149	1.86105						U	U					U
TWS3_vs_WTS3	ped-miR396a-5p_PH02Gene04827	ped-miR396a-5p	D		PH02Gene04827		U		6.07986	12.0615	14.3438	19.7372	16.8266	6.72341	9.13697	8.12655	11.2062	16.3929				U								U
TWS3_vs_WTS3	ped-miR396a-5p_PH02Gene06203	ped-miR396a-5p	D		PH02Gene06203	GRF	D		12.1725	12.8922	12.3898	11.2871	24.1401	9.34411	15.9415	15.6666	17.6304	14.8975				D								D
TWS3_vs_WTS3	ped-miR396a-5p_PH02Gene06261	ped-miR396a-5p	D		PH02Gene06261	PHD	U		0	0.343265	3.22636	4.62225	3.71372	0.0210187	0.0203857	0.302046	1.98468	2.62262				U		U	U					U
TWS3_vs_WTS3	ped-miR396a-5p_PH02Gene06348	ped-miR396a-5p	D		PH02Gene06348		U		0.174289	0.693663	1.45626	1.32314	0.741736	0.252928	0.405235	0.539803	1.02907	1.33444				U		U						U
TWS3_vs_WTS3	ped-miR396a-5p_PH02Gene06385	ped-miR396a-5p	D		PH02Gene06385	GRF	U		0.361199	6.24648	9.92987	7.2245	4.87443	0.62449	3.78755	5.08331	7.95597	8.336		U		U		U						U
TWS3_vs_WTS3	ped-miR396a-5p_PH02Gene07229	ped-miR396a-5p	D		PH02Gene07229	HSF	D		2.69129	2.29758	1.86206	2.75519	4.0749	3.14122	4.06975	4.26748	2.70558	3.83773				D								D
TWS3_vs_WTS3	ped-miR396a-5p_PH02Gene09163	ped-miR396a-5p	D		PH02Gene09163		U		0.373348	3.26205	6.5041	5.8752	5.01749	0.698584	1.95684	3.19991	3.91778	4.02423				U		U						U
TWS3_vs_WTS3	ped-miR396a-5p_PH02Gene10764	ped-miR396a-5p	D		PH02Gene10764	MADS-MIKC	D		60.5939	56.0455	52.3559	50.2204	64.2438	43.3786	62.4804	72.369	56.4791	54.2486				D								D
TWS3_vs_WTS3	ped-miR396a-5p_PH02Gene13533	ped-miR396a-5p	D		PH02Gene13533		D		95.3121	24.6871	5.42086	3.03605	27.9405	45.2538	41.4475	24.2947	22.4792	17.5502				D		D	D				D	D
TWS3_vs_WTS3	ped-miR396a-5p_PH02Gene13665	ped-miR396a-5p	D		PH02Gene13665		D		73.2575	34.0404	18.9184	17.8196	32.595	58.7497	51.1557	43.3362	30.1794	21.5097				D		D						D
TWS3_vs_WTS3	ped-miR396a-5p_PH02Gene15670	ped-miR396a-5p	D		PH02Gene15670	GRF	U		0.243076	5.20327	11.0105	5.50113	3.12927	0.451893	2.32796	2.59046	7.54586	10.6869		U		U		U					U	U
TWS3_vs_WTS3	ped-miR396a-5p_PH02Gene18610	ped-miR396a-5p	D		PH02Gene18610		D		4.99422	3.28417	2.2959	2.05374	3.31129	3.29045	4.49686	3.68492	3.50201	3.45684												D
TWS3_vs_WTS3	ped-miR396a-5p_PH02Gene21364	ped-miR396a-5p	D		PH02Gene21364	HB-HD-ZIP	U		0.367219	1.28688	1.12126	1.16109	0.183085	0.57866	0.652306	0.346355	0.286528	0.402539									D			U
TWS3_vs_WTS3	ped-miR396a-5p_PH02Gene21393	ped-miR396a-5p	D		PH02Gene21393		D		10.6374	18.4542	16.4058	17.2244	22.132	12.9579	14.647	21.5903	18.4762	19.1742				D								D
TWS3_vs_WTS3	ped-miR396a-5p_PH02Gene22589	ped-miR396a-5p	D		PH02Gene22589		D		6.77516	5.92215	4.93873	8.24617	6.21515	6.63523	9.12873	9.45444	6.67314	8.38883												D
TWS3_vs_WTS3	ped-miR396a-5p_PH02Gene22743	ped-miR396a-5p	D		PH02Gene22743	bZIP	D		30.9907	12.8887	10.3979	9.02043	14.7656	27.0105	18.7519	17.2618	12.6918	9.85768				D		D						D
TWS3_vs_WTS3	ped-miR396a-5p_PH02Gene24202	ped-miR396a-5p	D		PH02Gene24202		D		16.8574	22.144	22.1711	19.2461	23.0573	13.9088	19.3535	27.8277	26.3964	23.6033												D
TWS3_vs_WTS3	ped-miR396a-5p_PH02Gene25398	ped-miR396a-5p	D		PH02Gene25398		D		40.0604	29.2199	21.296	22.6412	23.604	28.3124	31.6142	28.8712	27.1154	28.3047												D
TWS3_vs_WTS3	ped-miR396a-5p_PH02Gene26381	ped-miR396a-5p	D		PH02Gene26381	GRF	U		1.09895	7.64935	15.6616	14.3337	8.24387	1.59104	3.06497	4.78299	10.891	12.6933				U		U						U
TWS3_vs_WTS3	ped-miR396a-5p_PH02Gene28372	ped-miR396a-5p	D		PH02Gene28372		D		11.4218	7.1308	5.89498	5.56164	6.95016	6.43792	7.80383	8.78838	8.52371	8.69512												D
TWS3_vs_WTS3	ped-miR396a-5p_PH02Gene29013	ped-miR396a-5p	D		PH02Gene29013		D		19.6344	18.0052	11.3882	10.4964	22.7994	19.034	18.4738	21.2385	14.0656	12.7057				D								D
TWS3_vs_WTS3	ped-miR396a-5p_PH02Gene30826	ped-miR396a-5p	D		PH02Gene30826		D		46.8202	55.2591	41.0779	38.6923	51.7396	41.274	58.3962	59.0402	47.8236	52.7256				D								D
TWS3_vs_WTS3	ped-miR396a-5p_PH02Gene31409	ped-miR396a-5p	D		PH02Gene31409		D		7.28494	8.00761	6.62366	7.83116	7.9769	7.30926	7.65726	8.95366	7.27756	7.78056				D								D
TWS3_vs_WTS3	ped-miR396a-5p_PH02Gene31683	ped-miR396a-5p	D		PH02Gene31683	HB-HD-ZIP	U		0.11221	0.659842	1.34515	1.48912	0.227059	0.175932	0.405589	0.868418	0.249465	0.334586							U		D			U
TWS3_vs_WTS3	ped-miR396a-5p_PH02Gene33140	ped-miR396a-5p	D		PH02Gene33140		D		28.8547	28.1249	25.6007	20.144	24.0848	25.9636	24.1682	32.9398	25.6045	24.8608				D								D
TWS3_vs_WTS3	ped-miR396a-5p_PH02Gene33803	ped-miR396a-5p	D		PH02Gene33803	GRF	U		0.907083	14.0104	34.7437	24.2904	12.6115	1.25975	5.49787	12.1671	22.3375	27.1336		U		U		U					U	U
TWS3_vs_WTS3	ped-miR396a-5p_PH02Gene34099	ped-miR396a-5p	D		PH02Gene34099		U		3.47508	3.14257	2.37203	3.01276	2.55431	3.92498	2.29468	1.57806	2.19266	2.44137												U
TWS3_vs_WTS3	ped-miR396a-5p_PH02Gene34187	ped-miR396a-5p	D		PH02Gene34187		D		51.4247	30.8894	20.7877	20.221	26.3593	52.8092	41.5209	34.3516	27.5864	24.6902				D		D						D
TWS3_vs_WTS3	ped-miR396a-5p_PH02Gene34569	ped-miR396a-5p	D		PH02Gene34569	bZIP	D		67.0925	45.7069	33.6945	30.2631	50.894	64.4969	49.6748	58.3049	43.8427	52.3281				D								D
TWS3_vs_WTS3	ped-miR396a-5p_PH02Gene34658	ped-miR396a-5p	D		PH02Gene34658		D		1.42296	1.46799	1.28655	1.25234	1.43616	1.50929	1.71814	2.4009	1.63767	1.38223												D
TWS3_vs_WTS3	ped-miR396a-5p_PH02Gene34943	ped-miR396a-5p	D		PH02Gene34943		D		148.569	15.1327	5.45316	6.22438	54.4652	177.084	25.7763	25.7669	37.8806	6.40895		D		D		D						D
TWS3_vs_WTS3	ped-miR396a-5p_PH02Gene37639	ped-miR396a-5p	D		PH02Gene37639		D		8.91575	4.00918	2.15126	2.14382	2.36459	8.19538	2.64563	2.8858	2.0666	2.2349		D				D						D
TWS3_vs_WTS3	ped-miR396a-5p_PH02Gene40319	ped-miR396a-5p	D		PH02Gene40319		D		10.9969	8.88534	7.22229	5.39336	7.50977	11.469	12.0778	9.71067	8.11019	5.79901												D
TWS3_vs_WTS3	ped-miR396a-5p_PH02Gene42228	ped-miR396a-5p	D		PH02Gene42228		D		92.8175	68.4647	63.5369	66.4959	92.1694	61.9623	88.7862	80.6038	80.4565	83.0617												D
TWS3_vs_WTS3	ped-miR396a-5p_PH02Gene42525	ped-miR396a-5p	D		PH02Gene42525		U		3.25039	42.0283	65.6291	58.7255	37.1235	5.83527	45.2021	46.2986	51.563	51.3826		U		U		U						U
TWS3_vs_WTS3	ped-miR396a-5p_PH02Gene44699	ped-miR396a-5p	D		PH02Gene44699		U		0.206771	1.49297	2.2286	2.73102	2.50927	0.166066	0.223486	0.571931	1.55977	2.82801						U					U	U
TWS4_vs_WTS4	ped-miR396d-3p_PH02Gene13841	ped-miR396d-3p	U		PH02Gene13841		U		3.00294	10.0513	4.59347	7.46246	39.1417	134.554	89.706	84.995	2.81533	4.60326									U	D			U	U
TWS5_vs_WTS5	ped-miR396d-3p_PH02Gene13841	ped-miR396d-3p	D		PH02Gene13841		U		3.00294	10.0513	4.59347	7.46246	39.1417	134.554	89.706	84.995	2.81533	4.60326									U	D			U	U
