# Supplementary material for: Network of miR396-mRNA in Tissue Differentiation in Moso Bamboo (Phyllostachys edulis)
Source: Plants (Basel). 2023 Mar 1;12(5):1103. doi: 10.3390/plants12051103 (PMC10005394; doi:10.3390/plants12051103)
Supplement: Supplementary file 1 [file plants-12-01103-s001.zip › Table S4.xlsx]

## Sheet: Table S4-1
Table S4-1. A total of ten miR396-mRNA pairs were confirmed by degradome dataset. Two miR396s were overexpressed (TPM > 1,000) throughout all stages in samples of the WT and the TW groups and they were written in red. TF targets were written in bold. a: Average of the data. U: up-regulated; D: down-regulated.
Pair	miRNA	miRNA expressiona (TPM)											Target			Target gene expressionsa (FPKM)										DEG? (N: No; Y:Yes)	Up (U)-regulated and/or down (D)- regulation models of the target genes in 13 pairwise combinations from the WT and TW groups
		TWS1	TWS2	TWS3	TWS4	TWS5	WTS1	WTS2	WTS3	WTS4	WTS5		Gene	Gene family		TWS1	TWS2	TWS3	TWS4	TWS5	WTS1	WTS2	WTS3	WTS4	WTS5		WTS2_vs_WTS1	WTS3_vs_WTS2	WTS4_vs_WTS3	WTS5_vs_WTS4	TWS2_vs_TWS1	TWS3_vs_TWS2	TWS4_vs_TWS3	TWS5_vs_TWS4	TWS1_vs_WTS1	TWS2_vs_WTS2	TWS3_vs_WTS3	TWS4_vs_WTS4	TWS5_vs_WTS5
ped-miR396a-5p-PH02Gene01484.t1	ped-miR396a-5p	319.989	3083.68	512.02	601.52	994.878	4023.78	208.936	4781.75	4536.19	921.894		PH02Gene01484	GRF		9.64845	14.4288	13.6735	17.0831	17.7485	14.4332	14.2213	19.3306	11.3399	15.8336	N
ped-miR396a-5p-PH02Gene06203.t1	ped-miR396a-5p	319.989	3083.68	512.02	601.52	994.878	4023.78	208.936	4781.75	4536.19	921.894		PH02Gene06203	GRF		12.1725	12.8922	12.3898	11.2871	24.1401	9.34411	15.9415	15.6666	17.6304	14.8975	Y			D								D
ped-miR396a-5p-PH02Gene34169.t1	ped-miR396a-5p	319.989	3083.68	512.02	601.52	994.878	4023.78	208.936	4781.75	4536.19	921.894		PH02Gene34169	GRF		0.581643	1.67788	1.99837	1.82319	1.42223	0.642185	1.20864	1.85031	2.31633	2.16147	Y					U
ped-miR396a-5p-PH02Gene06385.t2	ped-miR396a-5p	319.989	3083.68	512.02	601.52	994.878	4023.78	208.936	4781.75	4536.19	921.894		PH02Gene06385	GRF		0.361199	6.24648	9.92987	7.2245	4.87443	0.62449	3.78755	5.08331	7.95597	8.336	Y	U		U		U						U
ped-miR396a-5p-PH02Gene33803.t1	ped-miR396a-5p	319.989	3083.68	512.02	601.52	994.878	4023.78	208.936	4781.75	4536.19	921.894		PH02Gene33803	GRF		0.907083	14.0104	34.7437	24.2904	12.6115	1.25975	5.49787	12.1671	22.3375	27.1336	Y	U		U		U					U	U
ped-miR396a-5p-PH02Gene30999.t1	ped-miR396a-5p	319.989	3083.68	512.02	601.52	994.878	4023.78	208.936	4781.75	4536.19	921.894		PH02Gene30999			0.020894	0.393656	0.259097	0.387173	0.625043	0.239778	0.325442	1.91349	0.407245	0.655132	N
ped-miR396d-5p-PH02Gene06203.t1	ped-miR396d-5p	1676.85	4293.15	2165.23	1516.18	2700.66	6896.53	996.387	6544.86	6458.87	2518.73		PH02Gene06203	GRF		12.1725	12.8922	12.3898	11.2871	24.1401	9.34411	15.9415	15.6666	17.6304	14.8975	Y			D								D
ped-miR396d-5p-PH02Gene34169.t1	ped-miR396d-5p	1676.85	4293.15	2165.23	1516.18	2700.66	6896.53	996.387	6544.86	6458.87	2518.73		PH02Gene34169	GRF		0.581643	1.67788	1.99837	1.82319	1.42223	0.642185	1.20864	1.85031	2.31633	2.16147	Y					U
ped-miR396d-5p-PH02Gene06385.t2	ped-miR396d-5p	1676.85	4293.15	2165.23	1516.18	2700.66	6896.53	996.387	6544.86	6458.87	2518.73		PH02Gene06385	GRF		0.361199	6.24648	9.92987	7.2245	4.87443	0.62449	3.78755	5.08331	7.95597	8.336	Y	U		U		U						U
ped-miR396e-5p-PH02Gene40368.t1	ped-miR396e-5p	1872.79	3956.16	2064.15	1283.69	2786.95	6063.27	1202.06	5754.02	6096.2	2285.23		PH02Gene40368			1.09953	2.01459	1.09869	1.31865	1.22479	2.08123	3.43819	5.55534	1.41766	1.02692	Y			D							D	D

## Sheet: Table S4-2
Table S4-2. Nine miR396-target pairs identified in samples of wild type (WT) Moso bamboo group.
Pair	miRNA	Target	AlignmentScore	AlignmentRange	CleavageSite		Category	P-value	Duplicate?
ped-miR396a-5p-PH02Gene01484.t1	ped-miR396a-5p	PH02Gene01484.t1	2	644-664	655	PH02Gene01484.t1-655	0	0.00506737	1
ped-miR396a-5p-PH02Gene06203.t1	ped-miR396a-5p	PH02Gene06203.t1	3.5	1065-1085	1076	PH02Gene06203.t1-1076	0	0.0146703	1
ped-miR396a-5p-PH02Gene06385.t2	ped-miR396a-5p	PH02Gene06385.t2	3.5	878-898	889	PH02Gene06385.t2-889	0	0.0146703	1
ped-miR396a-5p-PH02Gene33803.t1	ped-miR396a-5p	PH02Gene33803.t1	3	919-939	930	PH02Gene33803.t1-930	0	0.00414795	1
ped-miR396a-5p-PH02Gene34169.t1	ped-miR396a-5p	PH02Gene34169.t1	3.5	894-914	905	PH02Gene34169.t1-905	0	0.0146703	1
ped-miR396d-5p-PH02Gene06203.t1	ped-miR396d-5p	PH02Gene06203.t1	3.5	1065-1086	1076	PH02Gene06203.t1-1076	0	0.0255315	1
ped-miR396d-5p-PH02Gene06385.t2	ped-miR396d-5p	PH02Gene06385.t2	3.5	878-899	889	PH02Gene06385.t2-889	0	0.0255315	1
ped-miR396d-5p-PH02Gene34169.t1	ped-miR396d-5p	PH02Gene34169.t1	3.5	894-915	905	PH02Gene34169.t1-905	0	0.0255315	1
ped-miR396e-5p-PH02Gene40368.t1	ped-miR396e-5p	PH02Gene40368.t1	4.5	740-760	751	PH02Gene40368.t1-751	1	0.0470342	1

## Sheet: Table S4-3
Table S4-3. Nine miR396-target pairs identified in samples of thick wall (TW) variant group.
Pair	miRNA	Target	AlignmentScore	AlignmentRange	CleavageSite	Category	P-value	Duplicate?
ped-miR396a-5p-PH02Gene33803.t1	ped-miR396a-5p	PH02Gene33803.t1	3	919-939	930	0	0.00412023	1
ped-miR396a-5p-PH02Gene34169.t1	ped-miR396a-5p	PH02Gene34169.t1	3.5	894-914	905	0	0.0145728	1
ped-miR396a-5p-PH02Gene06203.t1	ped-miR396a-5p	PH02Gene06203.t1	3.5	1065-1085	1076	0	0.0145728	1
ped-miR396a-5p-PH02Gene01484.t1	ped-miR396a-5p	PH02Gene01484.t1	2	644-664	655	0	0.00503353	1
ped-miR396a-5p-PH02Gene06385.t2	ped-miR396a-5p	PH02Gene06385.t2	3.5	878-898	889	0	0.0145728	1
ped-miR396a-5p-PH02Gene30999.t1	ped-miR396a-5p	PH02Gene30999.t1	5	957-976	968	1	0.0320177	0
ped-miR396d-5p-PH02Gene34169.t1	ped-miR396d-5p	PH02Gene34169.t1	3.5	894-915	905	0	0.0253628	1
ped-miR396d-5p-PH02Gene06203.t1	ped-miR396d-5p	PH02Gene06203.t1	3.5	1065-1086	1076	0	0.0253628	1
ped-miR396d-5p-PH02Gene06385.t2	ped-miR396d-5p	PH02Gene06385.t2	3.5	878-899	889	0	0.0253628	1
