# Supplementary material for: Network of miR396-mRNA in Tissue Differentiation in Moso Bamboo (Phyllostachys edulis)
Source: Plants (Basel). 2023 Mar 1;12(5):1103. doi: 10.3390/plants12051103 (PMC10005394; doi:10.3390/plants12051103)
Supplement: Supplementary file 1 [file plants-12-01103-s001.zip › Table S5.xlsx]

## Sheet: Table S5
Table S5. Primer sequences used for gene cloning.
Gene	sequence (5´-3´)	Tm (°C)	Product size (bp)	Description
PH02Gene06203	F: aagatcgccgtgtaaggtacc	63.2	1752	A putative PeGRF6 transcription factor
	R: actggtgatttcagcgaattc	62.2
ped-MIR396d	F: gagctcggtacccggggatcc	60.4	135	——
	R: ttgaacgatctgcaggtcgac	60.3
